# Supplementary material for: LuxR402 of Novosphingobium sp. HR1a regulates the correct configuration of cell envelopes
Source: Front Microbiol. 2023 Jul 27;14:1205860. doi: 10.3389/fmicb.2023.1205860 (PMC10413115; doi:10.3389/fmicb.2023.1205860)
Supplement: Supplementary file 1 [file Data_Sheet_1.XLSX]

## Sheet: exp402vsHR1aexp_DEG_all
gene_id	exp402_1	exp402_2	HR1exp_1	HR1exp_2	log2foldchange	pvalue	padjust	gene_name	gene_chr	gene_start	gene_end	gene_strand	gene_length	gene_biotype	gene_description	tf_family	exp402_1_readcount	exp402_2_readcount	HR1exp_1_readcount	HR1exp_2_readcount	exp402_1_fpkm	exp402_2_fpkm	HR1exp_1_fpkm	HR1exp_2_fpkm
HWN72_20595	148.648	145.327	5154.06	5253.98	-5.14594	0	0	HWN72_20595	NC_999999999.1	4372950	4374266	-	1317	protein_coding	carbohydrate porin && PF04966:Carbohydrate-selective porin, OprB family	-	149	148	5063	5308	6.71456	6.43454	208.767	215.112
HWN72_14810	298.294	232.719	6470.31	7307.86	-4.69802	2.76368e-266	9.50152e-263	HWN72_14810	NC_999999999.1	3083990	3085147	-	1158	protein_coding	hypothetical protein && -	-	299	237	6356	7383	15.3243	11.7188	298.068	340.286
HWN72_20600	158.625	221.918	6128.27	5607.34	-4.94588	1.36205e-258	3.12182e-255	HWN72_20600	NC_999999999.1	4374314	4376014	-	1701	protein_coding	PTS fructose transporter subunit EIIBC && PF02302:PTS system, Lactose/Cellobiose specific IIB subunit	PTS_IIB	159	226	6020	5665	5.54766	7.60757	192.19	177.753
HWN72_20605	156.629	121.76	2776.05	2650.74	-4.2856	1.65086e-174	2.83782e-171	pfkB	NC_999999999.1	4376011	4376979	-	969	protein_coding	1-phosphofructokinase && PF00294:pfkB family carbohydrate kinase	PfkB	157	124	2727	2678	9.61597	7.32723	152.827	147.505
Novel00887	750.225	701.103	6043.78	5643.97	-3.00961	5.87716e-162	8.08228e-159	-	NC_999999999.1	4372906	4379498	+	6593	-	PF05524:PEP-utilising enzyme, N-terminal|PF02896:PEP-utilising enzyme, TIM barrel domain|PF00381:PTS HPr component phosphorylation site|PF00391:PEP-utilising enzyme, mobile domain|PF00359:Phosphoenolpyruvate-dependent sugar phosphotransferase system, EIIA 2|PF02302:PTS system, Lactose/Cellobiose specific IIB subunit|PF00294:pfkB family carbohydrate kinase|PF04966:Carbohydrate-selective porin, Opr…	PfkB	752	714	5937	5702	6.76943	6.20093	48.9017	46.1598
HWN72_20610	2584.88	3441.69	23270.1	23251.9	-2.94843	9.22765e-124	1.05749e-120	ptsP	NC_999999999.1	4376979	4379489	-	2511	protein_coding	phosphoenolpyruvate--protein phosphotransferase && PF02896:PEP-utilising enzyme, TIM barrel domain|PF00381:PTS HPr component phosphorylation site|PF05524:PEP-utilising enzyme, N-terminal|PF00391:PEP-utilising enzyme, mobile domain|PF00359:Phosphoenolpyruvate-dependent sugar phosphotransferase system, EIIA 2	PTS_EIIA_2	2591	3505	22859	23491	61.2404	79.9251	494.368	499.315
HWN72_01945	3403.95	2889.84	352.223	438.491	2.99215	1.88771e-97	1.85427e-94	HWN72_01945	NC_999999999.1	417794	418804	-	1011	protein_coding	helix-turn-helix transcriptional regulator && PF00196:Bacterial regulatory proteins, luxR family	GerE	3412	2943	346	443	200.297	166.679	18.5851	23.3869
HWN72_14090	2168.87	1465.05	156.77	174.209	3.45631	3.28845e-74	2.82643e-71	HWN72_14090	NC_999999999.1	2939313	2940359	+	1047	protein_coding	homocysteine S-methyltransferase family protein && PF02574:Homocysteine S-methyltransferase	-	2174	1492	154	176	123.234	81.5951	7.98755	8.97194
HWN72_14815	6569.46	6076.23	20126.6	24830.7	-1.82994	2.93072e-57	2.23907e-54	HWN72_14815	NC_999999999.1	3085159	3087360	-	2202	protein_coding	polysaccharide biosynthesis tyrosine autokinase && PF13614:AAA domain|PF13807:G-rich domain on putative tyrosine kinase|PF02706:Chain length determinant protein	-	6585	6188	19771	25086	177.483	160.907	487.586	608.043
HWN72_14100	2727.55	3040.08	906.007	984.873	1.60883	2.98389e-40	2.05172e-37	metH	NC_999999999.1	2940934	2943570	+	2637	protein_coding	methionine synthase && PF02310:B12 binding domain|PF02965:Vitamin B12 dependent methionine synthase, activation domain|PF02607:B12 binding domain|PF00809:Pterin binding enzyme	B12-binding	2734	3096	890	995	61.5327	67.2253	18.3282	20.1388
HWN72_19030	1400.69	1292.23	3681.03	3675.21	-1.44986	9.98503e-40	6.24155e-37	glgX	NC_999999999.1	4037137	4039194	-	2058	protein_coding	glycogen debranching protein GlgX && PF02922:Carbohydrate-binding module 48 (Isoamylase N-terminal domain)|PF00128:Alpha amylase, catalytic domain	-	1404	1316	3616	3713	40.4892	36.6144	95.4163	96.2941
HWN72_14145	4993.19	5158.12	11342.4	11278	-1.15595	3.95457e-35	2.26597e-32	HWN72_14145	NC_999999999.1	2951587	2951889	+	303	protein_coding	hypothetical protein && -	-	5005	5253	11142	11394	980.345	992.674	1996.92	2007.03
HWN72_00110	16085.9	16318.8	32631.5	34244.9	-1.04529	3.71316e-31	1.96398e-28	HWN72_00110	NC_999999999.1	22165	22743	-	579	protein_coding	opacity protein && -	-	16124	16619	32055	34597	1652.77	1643.49	3006.47	3189.19
Novel00534	3597.49	2961.52	1151.34	1247.18	1.45121	5.90973e-30	2.90252e-27	-	NC_999999999.1	2391673	2392495	+	823	-	PF09694:Bacterial protein of unknown function (Gcw_chp)	-	3606	3016	1131	1260	260.042	209.833	74.6281	81.713
Novel00088	475.874	491.95	86.5287	95.0229	2.41401	3.11975e-28	1.43009e-25	-	NC_999999999.1	418234	418473	+	240	-	-	-	477	501	85	96	117.957	119.528	19.233	21.3491
HWN72_16345	996.642	1108.61	2607.06	2578.49	-1.30042	3.57692e-28	1.53718e-25	HWN72_16345	NC_999999999.1	3414815	3415309	+	495	protein_coding	phosphoesterase && -	-	999	1129	2561	2605	119.778	130.596	280.96	280.881
HWN72_15705	2700.61	3131.4	1158.47	961.117	1.46045	3.84618e-28	1.55567e-25	cadA	NC_999999999.1	3274471	3276627	-	2157	protein_coding	cadmium-translocating P-type ATPase && PF00122:E1-E2 ATPase|PF00702:haloacid dehalogenase-like hydrolase|PF00403:Heavy-metal-associated domain	E1-E2_ATPase	2707	3189	1138	971	74.4827	84.6537	28.6505	24.0264
HWN72_14530	6347.98	6095.87	12473.4	13577.4	-1.06592	5.83879e-28	2.23042e-25	HWN72_14530	NC_999999999.1	3031199	3031459	-	261	protein_coding	hypothetical protein && -	-	6363	6208	12253	13717	1446.9	1361.92	2549.42	2805.04
HWN72_14095	290.313	369.208	25.4496	43.5522	3.25424	1.12485e-25	4.07078e-23	HWN72_14095	NC_999999999.1	2940359	2940877	+	519	protein_coding	GNAT family N-acetyltransferase && PF00583:Acetyltransferase (GNAT) family	Acetyltransf_1	291	376	25	44	33.2769	41.4822	2.61585	4.52486
HWN72_21355	1676.03	1592.7	3485.58	3682.14	-1.13284	1.83599e-25	6.31214e-23	HWN72_21355	NC_999999999.1	4545275	4545511	-	237	protein_coding	hypothetical protein && -	-	1680	1622	3424	3720	420.706	391.872	784.558	837.751
HWN72_12280	18225.9	18752.1	36348.2	34562.6	-0.939335	2.72178e-25	8.91188e-23	HWN72_12280	NC_999999999.1	2576079	2576744	-	666	protein_coding	sigma-70 family RNA polymerase sigma factor && PF08281:Sigma-70, region 4|PF04542:Sigma-70 region 2	Sigma70_r4_2	18269	19097	35706	34918	1628.01	1641.85	2911.43	2798.31
HWN72_12205	3361.05	3165.77	6569.06	6560.54	-1.00839	2.26825e-24	7.08931e-22	HWN72_12205	NC_999999999.1	2561929	2562681	-	753	protein_coding	Crp/Fnr family transcriptional regulator && PF13545:Crp-like helix-turn-helix domain	-	3369	3224	6453	6628	265.536	245.156	465.378	469.794
HWN72_15925	1860.6	1906.92	4157.45	3847.44	-1.08722	3.68279e-24	1.10099e-21	HWN72_15925	NC_999999999.1	3324520	3324834	+	315	protein_coding	hypothetical protein && -	-	1865	1942	4084	3887	351.387	353.005	704.068	658.604
HWN72_29540	4619.07	5101.16	2383.1	2267.68	1.06358	3.49665e-23	1.00179e-20	HWN72_29540	NC_999999999.1	6409440	6409868	+	429	protein_coding	DUF983 domain-containing protein && PF06170:Protein of unknown function (DUF983)	-	4630	5195	2341	2291	640.532	693.378	296.336	285.028
HWN72_17520	3541.62	2615.88	7660.34	7543.43	-1.30408	3.84821e-23	1.05841e-20	HWN72_17520	NC_999999999.1	3662293	3664428	+	2136	protein_coding	TonB-dependent siderophore receptor && PF07715:TonB-dependent Receptor Plug Domain|PF00593:TonB dependent receptor	TonB_dep_Rec	3550	2664	7525	7621	98.638	71.4126	191.313	190.428
Novel00747	2956.01	3064.63	1441.47	1258.06	1.15737	7.71292e-23	2.03977e-20	-	NC_999999999.1	3271716	3272628	-	913	-	PF01551:Peptidase family M23	Peptidase_M23	2963	3121	1416	1271	192.61	195.733	84.2233	74.3011
HWN72_12350	957.734	937.75	2117.41	2117.23	-1.15969	8.49042e-23	2.16223e-20	HWN72_12350	NC_999999999.1	2589497	2589643	+	147	protein_coding	lmo0937 family membrane protein && -	-	960	955	2080	2139	387.589	371.987	768.397	776.629
HWN72_01190	6663.24	6065.43	2662.03	3157.53	1.12899	1.20925e-22	2.96958e-20	HWN72_01190	NC_999999999.1	260681	261121	+	441	protein_coding	glycine zipper 2TM domain-containing protein && PF05433:Glycine zipper 2TM domain	-	6679	6177	2615	3190	898.856	802.012	322.012	386.076
HWN72_20465	7022.39	6975.68	14183.6	12851.9	-0.949609	1.93559e-22	4.58935e-20	HWN72_20465	NC_999999999.1	4341884	4344211	+	2328	protein_coding	membrane-bound PQQ-dependent dehydrogenase%2C glucose/quinate/shikimate family && PF13360:PQQ-like domain	-	7039	7104	13933	12984	179.451	174.728	325.013	297.677
HWN72_19775	783.147	633.349	1772.31	1838.1	-1.35003	2.20097e-22	5.04463e-20	HWN72_19775	NC_999999999.1	4207365	4208282	-	918	protein_coding	iron-containing redox enzyme family protein && PF14518:Iron-containing redox enzyme	-	785	645	1741	1857	50.751	40.2308	102.99	107.967
HWN72_12275	7084.24	7024.78	12734	13444.8	-0.891789	1.39659e-21	3.09772e-19	HWN72_12275	NC_999999999.1	2575643	2576053	-	411	protein_coding	response regulator && PF00072:Response regulator receiver domain	Response_reg	7101	7154	12509	13583	1025.4	996.664	1652.8	1763.9
HWN72_10690	4608.1	4652.42	9372.59	8511.48	-0.949485	1.58254e-21	3.40048e-19	HWN72_10690	NC_999999999.1	2249132	2249803	+	672	protein_coding	hypothetical protein && -	-	4619	4738	9207	8599	407.94	403.708	744.027	682.966
HWN72_09300	2800.37	2384.14	5271.13	5599.42	-1.06822	3.74759e-21	7.80862e-19	HWN72_09300	NC_999999999.1	1942108	1942362	+	255	protein_coding	hypothetical protein && -	-	2807	2428	5178	5657	653.31	545.193	1102.71	1184.04
HWN72_07025	4093.32	4030.85	7433.33	7718.63	-0.899229	9.93607e-21	2.00942e-18	HWN72_07025	NC_999999999.1	1476698	1477249	-	552	protein_coding	hypothetical protein && -	-	4103	4105	7302	7798	441.143	425.81	718.36	753.988
HWN72_12185	1007.62	918.111	2287.41	2035.07	-1.16645	2.46751e-20	4.82007e-18	HWN72_12185	NC_999999999.1	2554665	2555069	-	405	protein_coding	hypothetical protein && -	-	1010	935	2247	2056	148.007	132.19	301.292	270.949
HWN72_13960	1173.22	1141.99	2346.46	2556.71	-1.08264	2.52359e-20	4.82007e-18	HWN72_13960	NC_999999999.1	2908638	2909219	+	582	protein_coding	DoxX family protein && PF07681:DoxX	-	1176	1163	2305	2583	119.923	114.419	215.074	236.876
HWN72_04060	1847.63	1545.57	3533.43	4182.99	-1.18542	3.3915e-20	6.3027e-18	fumC	NC_999999999.1	846673	848055	+	1383	protein_coding	class II fumarate hydratase && PF10415:Fumarase C C-terminus|PF00206:Lyase	-	1852	1574	3471	4226	79.476	65.1665	136.293	163.09
HWN72_19010	1678.03	1185.2	3541.57	3730.64	-1.3449	3.71231e-20	6.71733e-18	HWN72_19010	NC_999999999.1	4031178	4032743	-	1566	protein_coding	PepSY domain-containing protein && PF03929:PepSY-associated TM region	-	1682	1207	3479	3769	63.7458	44.1324	120.643	128.456
HWN72_05375	4923.35	5620.61	2533.77	2692.32	1.0126	4.27089e-20	7.52992e-18	HWN72_05375	NC_999999999.1	1102570	1104603	-	2034	protein_coding	TonB-dependent receptor && PF00593:TonB dependent receptor|PF07715:TonB-dependent Receptor Plug Domain	TonB_dep_Rec	4935	5724	2489	2720	143.997	161.135	66.4528	71.3737
HWN72_28915	535.733	466.42	1199.19	1345.17	-1.34443	5.28044e-20	9.07708e-18	HWN72_28915	NC_999999999.1	6276966	6277286	+	321	protein_coding	hypothetical protein && -	-	537	475	1178	1359	99.2857	84.7286	199.287	225.962
HWN72_21235	400.054	419.287	95.6906	102.942	2.04413	9.93854e-20	1.66677e-17	HWN72_21235	NC_999999999.1	4525140	4525231	-	92	protein_coding	tRNA-Ser && -	-	401	427	94	104	258.687	265.755	55.4855	60.3345
HWN72_10695	1694.99	1704.64	3337.97	3296.11	-0.964507	1.29522e-19	2.07115e-17	HWN72_10695	NC_999999999.1	2249814	2250551	+	738	protein_coding	hypothetical protein && -	-	1699	1736	3279	3330	136.633	134.69	241.282	240.829
HWN72_14150	4804.63	4808.55	8562.27	8881.67	-0.859651	1.2887e-19	2.07115e-17	HWN72_14150	NC_999999999.1	2951951	2952661	+	711	protein_coding	hypothetical protein && -	-	4816	4897	8411	8973	402.008	394.368	642.418	673.579
HWN72_29310	487.846	507.661	1148.29	1282.81	-1.28816	2.0924e-19	3.26985e-17	HWN72_29310	NC_999999999.1	6363745	6363978	+	234	protein_coding	hypothetical protein && -	-	489	517	1128	1296	124.025	126.508	261.778	295.603
HWN72_02840	1380.73	1294.19	2727.18	2661.63	-1.0105	3.62365e-19	5.53694e-17	HWN72_02840	NC_999999999.1	587189	587782	+	594	protein_coding	hypothetical protein && -	-	1384	1318	2679	2689	138.282	127.049	244.921	241.615
HWN72_29545	2983.94	2772.99	1413.98	1459.99	1.00219	5.11733e-19	7.6493e-17	HWN72_29545	NC_999999999.1	6409870	6410208	+	339	protein_coding	hypothetical protein && -	-	2991	2824	1389	1475	523.641	476.987	222.506	232.227
HWN72_13980	393.07	393.757	99.7626	97.9924	1.9924	1.33585e-18	1.95432e-16	HWN72_13980	NC_999999999.1	2911829	2911902	+	74	protein_coding	tRNA-Gly && -	-	394	401	98	99	315.996	310.28	71.9174	71.4042
Novel00587	3460.81	3357.24	6190.37	6168.57	-0.858132	1.53535e-18	2.19938e-16	-	NC_999999999.1	2575308	2576995	+	1688	-	PF04542:Sigma-70 region 2|PF08281:Sigma-70, region 4|PF00072:Response regulator receiver domain	Sigma70_r4_2	3469	3419	6081	6232	121.969	115.976	195.633	197.049
HWN72_00335	887.899	719.76	1878.18	1810.38	-1.19823	2.19126e-18	3.07492e-16	HWN72_00335	NC_999999999.1	78745	80454	+	1710	protein_coding	ubiquinone-dependent pyruvate dehydrogenase && PF02775:Thiamine pyrophosphate enzyme, C-terminal TPP binding domain|PF02776:Thiamine pyrophosphate enzyme, N-terminal TPP binding domain|PF00205:Thiamine pyrophosphate enzyme, central domain	TPP_enzyme_N	890	733	1845	1829	30.8895	24.5442	58.5922	57.0871
HWN72_21785	8157.7	7135.74	13850.7	15958.9	-0.962898	2.71068e-18	3.72773e-16	HWN72_21785	NC_999999999.1	4639631	4640275	+	645	protein_coding	porin family protein && -	-	8177	7267	13606	16123	752.405	645.115	1145.54	1334.16
HWN72_13930	1689	1250.01	522.226	583.005	1.41073	4.25674e-18	5.73908e-16	HWN72_13930	NC_999999999.1	2903454	2903681	+	228	protein_coding	hypothetical protein && -	-	1693	1273	513	589	440.696	319.695	122.186	137.88
Novel00003	2259.65	2283.99	4515.78	4085	-0.92057	9.33447e-18	1.2343e-15	-	NC_999999999.1	22164	22983	+	820	-	-	-	2265	2326	4436	4127	163.935	162.419	293.777	268.622
HWN72_02875	2341.46	2123.93	4245	4182	-0.91627	1.07953e-17	1.40053e-15	HWN72_02875	NC_999999999.1	590725	591153	-	429	protein_coding	OsmC family protein && PF02566:OsmC-like protein	-	2347	2163	4170	4225	324.693	288.696	527.86	525.641
HWN72_09225	631.506	645.133	1412.96	1362	-1.12006	1.82113e-17	2.3189e-15	HWN72_09225	NC_999999999.1	1923458	1924096	+	639	protein_coding	glutathione S-transferase && PF02798:Glutathione S-transferase, N-terminal domain|PF00043:Glutathione S-transferase, C-terminal domain	GST_N	633	657	1388	1376	58.7923	58.8717	117.958	114.931
HWN72_02090	1259.02	1504.33	572.108	376.132	1.54367	2.95296e-17	3.69174e-15	HWN72_02090	NC_999999999.1	441025	441231	+	207	protein_coding	cold-shock protein && -	-	1262	1532	562	380	361.831	423.77	147.437	97.9791
HWN72_06040	859.965	698.157	1698	1799.5	-1.16671	4.00894e-17	4.92241e-15	HWN72_06040	NC_999999999.1	1261476	1261898	-	423	protein_coding	host attachment protein && PF10116:Protein required for attachment to host cells	-	862	711	1668	1818	120.944	96.2434	214.139	229.39
HWN72_20480	700.343	643.169	1388.53	1721.3	-1.21104	1.12185e-16	1.35331e-14	HWN72_20480	NC_999999999.1	4346731	4347162	-	432	protein_coding	DUF1134 domain-containing protein && -	-	702	655	1364	1739	96.443	86.8159	171.463	214.85
HWN72_10575	2016.23	1722.32	3524.26	3794.98	-0.969318	2.01106e-16	2.38415e-14	HWN72_10575	NC_999999999.1	2221174	2221443	+	270	protein_coding	hypothetical protein && -	-	2021	1754	3462	3834	444.242	371.97	696.31	757.894
HWN72_11340	11994.6	13666.6	6680.02	7361.31	0.869896	2.20494e-16	2.56969e-14	HWN72_11340	NC_999999999.1	2390848	2391603	+	756	protein_coding	SIMPL domain-containing protein && PF04402:Protein of unknown function (DUF541)	-	12023	13918	6562	7437	943.862	1054.14	471.361	525.045
HWN72_07080	2052.14	1959.95	3563.97	3742.52	-0.864872	4.53754e-16	5.20002e-14	HWN72_07080	NC_999999999.1	1485045	1486118	-	1074	protein_coding	YihY/virulence factor BrkB family protein && PF03631:Virulence factor BrkB	Ribonuclease_BN	2057	1996	3501	3781	113.67	106.414	177.022	187.898
HWN72_28650	513.784	474.276	1054.63	1203.62	-1.19274	7.29145e-16	8.21902e-14	HWN72_28650	NC_999999999.1	6224765	6225730	+	966	protein_coding	BON domain-containing protein && PF04972:BON domain	BON	515	483	1036	1216	31.6408	28.6294	58.2401	67.1857
HWN72_12310	986.666	850.357	1848.66	1908.38	-1.03236	9.31332e-16	1.03288e-13	HWN72_12310	NC_999999999.1	2582431	2583288	-	858	protein_coding	MipA/OmpV family protein && PF06629:MltA-interacting protein MipA	-	989	866	1816	1928	68.4111	57.7926	114.939	119.933
HWN72_05730	2190.82	2227.03	3850.02	4034.52	-0.835697	1.02081e-15	1.11244e-13	HWN72_05730	NC_999999999.1	1179975	1180601	-	627	protein_coding	hypothetical protein && -	-	2196	2268	3782	4076	207.865	207.118	327.562	346.966
HWN72_06450	9713.02	9287.16	5252.8	5720.18	0.792018	1.03543e-15	1.11244e-13	HWN72_06450	NC_999999999.1	1349332	1350267	-	936	protein_coding	RcnB family protein && PF11776:Nickel/cobalt transporter regulator	-	9736	9458	5160	5779	617.337	578.582	299.374	329.532
HWN72_21485	1189.19	1256.88	547.676	586.965	1.10813	1.19263e-15	1.26162e-13	HWN72_21485	NC_999999999.1	4576147	4577445	+	1299	protein_coding	hypothetical protein && -	-	1192	1280	538	593	54.4609	56.4212	22.4912	24.365
HWN72_16200	2762.46	2907.52	4845.61	5351.97	-0.846829	1.33881e-15	1.37598e-13	HWN72_16200	NC_999999999.1	3382194	3382493	+	300	protein_coding	DUF1153 domain-containing protein && PF06627:Protein of unknown function (DUF1153)	-	2769	2961	4760	5407	547.796	565.144	861.639	961.956
HWN72_28710	850.987	791.441	1625.72	1677.75	-1.00824	1.34076e-15	1.37598e-13	HWN72_28710	NC_999999999.1	6234954	6236252	+	1299	protein_coding	sorbosone dehydrogenase family protein && PF07995:Glucose / Sorbosone dehydrogenase	-	853	806	1597	1695	38.9724	35.5277	66.7629	69.6435
HWN72_29140	300.29	258.249	707.5	723.56	-1.35758	2.12746e-15	2.15123e-13	HWN72_29140	NC_999999999.1	6328930	6329439	+	510	protein_coding	hypothetical protein && -	-	301	263	695	731	35.0279	29.5275	74.0038	76.5011
HWN72_14575	3929.7	3622.37	6486.6	6615.97	-0.794938	2.26408e-15	2.2562e-13	HWN72_14575	NC_999999999.1	3037523	3039337	+	1815	protein_coding	glycoside hydrolase family 15 protein && PF00723:Glycosyl hydrolases family 15	-	3939	3689	6372	6684	128.803	116.379	190.651	196.553
HWN72_14015	1466.53	1486.65	2630.47	2879.39	-0.899793	2.46107e-15	2.41747e-13	HWN72_14015	NC_999999999.1	2920438	2921823	-	1386	protein_coding	insulinase family protein && PF00675:Insulinase (Peptidase family M16)|PF05193:Peptidase M16 inactive domain	-	1470	1514	2584	2909	62.9465	62.5467	101.244	112.021
HWN72_19165	1166.24	1111.55	494.741	547.372	1.12791	2.82236e-15	2.73332e-13	HWN72_19165	NC_999999999.1	4068216	4070573	-	2358	protein_coding	TonB-dependent receptor && PF00593:TonB dependent receptor|PF07715:TonB-dependent Receptor Plug Domain	TonB_dep_Rec	1169	1132	486	553	29.4231	27.4881	11.1926	12.517
Novel00285	2667.69	2715.06	1396.68	1519.38	0.884239	6.02519e-15	5.75406e-13	-	NC_999999999.1	1349303	1350337	+	1035	-	PF11776:Nickel/cobalt transporter regulator	-	2674	2765	1372	1535	153.334	152.967	71.9869	79.1568
HWN72_01475	6718.11	5795.39	10869	10998.9	-0.805359	1.16022e-14	1.09283e-12	HWN72_01475	NC_999999999.1	320104	322635	-	2532	protein_coding	PepSY domain-containing protein && PF03929:PepSY-associated TM region|PF00258:Flavodoxin	-	6734	5902	10677	11112	157.844	133.468	228.995	234.233
HWN72_17425	295.301	226.827	752.291	660.211	-1.43597	1.26409e-14	1.17458e-12	HWN72_17425	NC_999999999.1	3642210	3642908	+	699	protein_coding	pirin family protein && PF02678:Pirin	-	296	231	739	667	25.1323	18.9224	57.4126	50.9294
HWN72_19540	552.692	348.588	1140.14	1361.01	-1.47294	1.35972e-14	1.24659e-12	HWN72_19540	NC_999999999.1	4158718	4160814	-	2097	protein_coding	TonB-dependent siderophore receptor && PF00593:TonB dependent receptor|PF07715:TonB-dependent Receptor Plug Domain	TonB_dep_Rec	554	355	1120	1375	15.6794	9.6933	29.0041	34.9965
HWN72_10385	17279.1	17797.6	10370.2	7918.58	0.939597	1.68368e-14	1.52329e-12	HWN72_10385	NC_999999999.1	2184211	2184966	+	756	protein_coding	SIMPL domain-containing protein && PF04402:Protein of unknown function (DUF541)	-	17320	18125	10187	8000	1359.7	1372.77	731.752	564.792
HWN72_11855	280.337	250.394	776.723	626.557	-1.40268	1.72801e-14	1.54309e-12	HWN72_11855	NC_999999999.1	2496641	2497057	+	417	protein_coding	hypothetical protein && -	-	281	255	763	633	39.9933	35.0143	99.3638	81.0192
HWN72_07040	7512.23	7510.84	11988.8	12828.1	-0.724157	1.75326e-14	1.54557e-12	HWN72_07040	NC_999999999.1	1478017	1478496	-	480	protein_coding	hypothetical protein && -	-	7530	7649	11777	12960	931.046	912.442	1332.4	1441.07
HWN72_12265	1426.62	1258.84	2442.15	3011.04	-1.02208	1.87489e-14	1.63187e-12	HWN72_12265	NC_999999999.1	2574592	2575056	+	465	protein_coding	pyridoxamine 5'-phosphate oxidase family protein && PF16242:Pyridoxamine 5'-phosphate oxidase like	-	1430	1282	2399	3042	182.516	157.862	280.167	349.162
HWN72_25690	712.315	831.701	1722.43	1508.49	-1.06505	2.07178e-14	1.7807e-12	HWN72_25690	NC_999999999.1	5559763	5560041	+	279	protein_coding	hypothetical protein && -	-	714	847	1692	1524	151.884	173.828	329.333	291.542
HWN72_24300	3660.34	3749.04	2051.24	2184.54	0.806677	2.64294e-14	2.24356e-12	HWN72_24300	NC_999999999.1	5220925	5221548	+	624	protein_coding	TetR/AcrR family transcriptional regulator && PF00440:Bacterial regulatory proteins, tetR family	TetR_N	3669	3818	2015	2207	348.964	350.343	175.36	188.772
HWN72_16115	1358.79	1153.78	2472.69	2361.72	-0.944249	2.84317e-14	2.38411e-12	HWN72_16115	NC_999999999.1	3365941	3367047	-	1107	protein_coding	putative zinc-binding metallopeptidase && PF10005:zinc-ribbon domain|PF15887:Putative zinc-binding metallo-peptidase	-	1362	1175	2429	2386	73.0208	60.776	119.157	115.038
HWN72_02305	5709.49	5912.24	9800.14	9363.72	-0.721544	3.29759e-14	2.69932e-12	HWN72_02305	NC_999999999.1	499855	501378	-	1524	protein_coding	catalase && PF06628:Catalase-related immune-responsive|PF00199:Catalase	Catalase	5723	6021	9627	9460	222.872	226.217	343.041	331.304
HWN72_15715	3818.96	4228.22	2153.04	2336.97	0.841729	3.29652e-14	2.69932e-12	ccoG	NC_999999999.1	3277208	3278659	-	1452	protein_coding	cytochrome c oxidase accessory protein CcoG && PF11614:IG-like fold at C-terminal of FixG, putative oxidoreductase|PF12801:4Fe-4S binding domain|PF13746:4Fe-4S dicluster domain	-	3828	4306	2115	2361	156.467	169.804	79.1013	86.786
HWN72_00340	435.969	413.395	909.061	958.148	-1.13655	3.36155e-14	2.71929e-12	HWN72_00340	NC_999999999.1	80451	82091	+	1641	protein_coding	FMN-binding glutamate synthase family protein && PF01645:Conserved region in glutamate synthase	-	437	421	893	968	15.8048	14.6898	29.5517	31.4838
HWN72_10495	3874.83	4161.45	2283.34	2337.96	0.798229	3.62926e-14	2.90172e-12	HWN72_10495	NC_999999999.1	2205918	2206550	-	633	protein_coding	hypothetical protein && -	-	3884	4238	2243	2362	364.16	383.353	192.427	199.157
HWN72_09245	368.129	387.865	823.55	868.074	-1.16196	6.92123e-14	5.47015e-12	HWN72_09245	NC_999999999.1	1925748	1926671	+	924	protein_coding	cation transporter && PF01545:Cation efflux family	-	369	395	809	877	23.7013	24.4775	47.5462	50.658
Novel00005	3375.02	3143.18	1820.16	1881.65	0.816189	7.06985e-14	5.52412e-12	-	NC_999999999.1	31845	32458	-	614	-	-	-	3383	3201	1788	1901	327.002	298.51	158.139	165.247
HWN72_28740	270.36	277.888	739.057	625.568	-1.31539	8.2118e-14	6.34431e-12	HWN72_28740	NC_999999999.1	6241510	6242268	+	759	protein_coding	SDR family oxidoreductase && PF00106:short chain dehydrogenase	adh_short	271	283	726	632	21.1907	21.3494	51.9439	44.4422
Novel00708	660.437	531.228	1329.49	1243.22	-1.11044	8.78086e-14	6.70858e-12	-	NC_999999999.1	3084113	3086429	+	2317	-	PF13807:G-rich domain on putative tyrosine kinase|PF01656:CobQ/CobB/MinD/ParA nucleotide binding domain	CbiA	662	541	1306	1256	16.957	13.3694	30.6095	28.9324
HWN72_28760	151.641	156.128	423.482	456.308	-1.51536	1.71166e-13	1.29334e-11	HWN72_28760	NC_999999999.1	6245753	6246316	-	564	protein_coding	DUF4142 domain-containing protein && PF13628:Domain of unknown function (DUF4142)	-	152	159	416	461	15.9949	16.1421	40.0547	43.6257
HWN72_19785	380.101	344.66	778.759	874.013	-1.18955	1.80795e-13	1.35124e-11	HWN72_19785	NC_999999999.1	4209062	4209931	+	870	protein_coding	hemerythrin domain-containing protein && PF01814:Hemerythrin HHE cation binding domain	-	381	351	765	883	25.991	23.1009	47.7509	54.1704
HWN72_07655	1412.66	1471.92	3083.48	2489.4	-0.949942	1.871e-13	1.38333e-11	HWN72_07655	NC_999999999.1	1604925	1605137	+	213	protein_coding	hypothetical protein && -	-	1416	1499	3029	2515	394.549	402.962	772.252	630.2
HWN72_28620	299.292	291.635	673.906	704.753	-1.2223	2.36847e-13	1.73251e-11	HWN72_28620	NC_999999999.1	6217727	6218524	-	798	protein_coding	SDR family oxidoreductase && PF00106:short chain dehydrogenase	adh_short	300	297	662	712	22.3119	21.3106	45.05	47.6209
HWN72_12260	1865.59	1385.51	3087.55	3629.68	-1.04709	4.988e-13	3.61026e-11	HWN72_12260	NC_999999999.1	2574006	2574488	+	483	protein_coding	hemerythrin domain-containing protein && PF01814:Hemerythrin HHE cation binding domain	-	1870	1411	3033	3667	229.78	167.271	341.008	405.214
HWN72_13790	6215.3	5080.54	2919.58	3240.68	0.874651	5.25816e-13	3.76616e-11	HWN72_13790	NC_999999999.1	2874819	2875055	-	237	protein_coding	DUF2312 domain-containing protein && -	-	6230	5174	2868	3274	1560.12	1250.03	657.159	737.311
HWN72_10350	9040.61	7620.81	4497.46	4959.01	0.817086	5.70444e-13	4.04369e-11	HWN72_10350	NC_999999999.1	2176210	2176503	-	294	protein_coding	YnbE family lipoprotein && -	-	9062	7761	4418	5010	1829.34	1511.51	816.052	909.517
HWN72_15520	2004.26	1902.99	957.924	1111.57	0.916675	6.14728e-13	4.31313e-11	HWN72_15520	NC_999999999.1	3239470	3239619	+	150	protein_coding	hypothetical protein && -	-	2009	1938	941	1123	794.888	739.783	340.673	399.585
HWN72_16860	11228.4	10825.9	16933.2	18370.1	-0.678758	8.77954e-13	6.09779e-11	HWN72_16860	NC_999999999.1	3504393	3505190	-	798	protein_coding	LytTR family transcriptional regulator DNA-binding domain-containing protein && PF04397:LytTr DNA-binding domain|PF00072:Response regulator receiver domain	LytTR	11255	11025	16634	18559	837.066	791.075	1131.97	1241.29
HWN72_14075	30412	26755.8	17180.5	17841.5	0.70693	1.03718e-12	7.13162e-11	HWN72_14075	NC_999999999.1	2937083	2937256	-	174	protein_coding	hypothetical protein && -	-	30484	27248	16877	18025	10397.8	8966.59	5267.27	5529
HWN72_19760	371.122	272.979	749.237	824.522	-1.28926	1.31813e-12	8.97375e-11	HWN72_19760	NC_999999999.1	4202885	4205107	+	2223	protein_coding	hypothetical protein && -	-	372	278	736	833	9.93164	7.16056	17.9795	19.9998
HWN72_21820	348.176	338.768	775.705	721.58	-1.12403	3.30103e-12	2.22528e-10	HWN72_21820	NC_999999999.1	4644055	4644873	-	819	protein_coding	DUF1206 domain-containing protein && PF06724:Domain of Unknown Function (DUF1206)	-	349	345	762	729	25.2906	24.12	50.5255	47.5077
HWN72_14050	1037.55	1091.91	2032.92	1831.17	-0.859528	3.54589e-12	2.36714e-10	HWN72_14050	NC_999999999.1	2930259	2931038	+	780	protein_coding	3-hydroxybutyrate dehydrogenase && PF00106:short chain dehydrogenase	adh_short	1040	1112	1997	1850	79.1327	81.6304	139.035	126.589
HWN72_21460	491.836	490.969	182.219	203.903	1.34754	3.69287e-12	2.44155e-10	HWN72_21460	NC_999999999.1	4570467	4572173	+	1707	protein_coding	ShlB/FhaC/HecB family hemolysin secretion/activation protein && PF08479:POTRA domain, ShlB-type	-	493	500	179	206	17.1408	16.7717	5.69455	6.44101
HWN72_02055	407.037	402.594	146.59	148.473	1.4562	4.18241e-12	2.73888e-10	HWN72_02055	NC_999999999.1	438050	438196	-	147	protein_coding	hypothetical protein && -	-	408	410	144	150	164.725	159.701	53.1967	54.4621
HWN72_02420	4226	3445.62	2161.18	2107.33	0.845771	4.2254e-12	2.74093e-10	HWN72_02420	NC_999999999.1	517573	517773	-	201	protein_coding	DUF465 domain-containing protein && -	-	4236	3509	2123	2129	1250.77	999.606	573.579	565.327
Novel00672	173.589	134.525	22.3957	25.7354	2.6776	4.32256e-12	2.77775e-10	-	NC_999999999.1	2939822	2940578	-	757	-	PF02574:Homocysteine S-methyltransferase	-	174	137	22	26	13.6418	10.3625	1.57822	1.83315
HWN72_17430	194.54	166.929	497.795	451.359	-1.39288	4.7032e-12	2.99437e-10	HWN72_17430	NC_999999999.1	3643191	3643850	+	660	protein_coding	hydrolase && PF00857:Isochorismatase family	Isochorismatase	195	170	489	456	17.5351	14.7485	40.235	36.8758
HWN72_05870	2046.16	1900.05	3560.91	3209	-0.778653	5.19567e-12	3.27756e-10	HWN72_05870	NC_999999999.1	1213297	1214640	+	1344	protein_coding	PepSY domain-containing protein && PF03929:PepSY-associated TM region	-	2051	1935	3498	3242	90.5699	82.4372	141.338	128.746
HWN72_24140	997.64	840.538	1649.14	1959.85	-0.973527	5.3536e-12	3.34649e-10	treF	NC_999999999.1	5175079	5176635	-	1557	protein_coding	alpha%2Calpha-trehalase TreF && PF01204:Trehalase	-	1000	856	1620	1980	38.1179	31.4794	56.5023	67.873
HWN72_15710	992.652	1069.33	541.568	449.379	1.05751	5.89604e-12	3.65236e-10	HWN72_15710	NC_999999999.1	3276624	3277211	-	588	protein_coding	FixH family protein && PF05751:FixH	-	995	1089	532	454	100.43	106.046	49.1331	41.2096
HWN72_21230	647.468	651.024	285.036	295.957	1.16016	6.84907e-12	4.20484e-10	HWN72_21230	NC_999999999.1	4523875	4524996	-	1122	protein_coding	integrase arm-type DNA-binding domain-containing protein && PF00589:Phage integrase family|PF13356:Domain of unknown function (DUF4102)	Phage_integrase	649	663	280	299	34.3296	33.8347	13.552	14.2232
HWN72_13965	887.899	893.563	1573.81	1636.18	-0.849532	7.17759e-12	4.36753e-10	HWN72_13965	NC_999999999.1	2909245	2911038	-	1794	protein_coding	SLC13 family permease && PF02080:TrkA-C domain|PF03600:Citrate transporter	TrkA_C	890	910	1546	1653	29.4432	29.0443	46.7979	49.178
HWN72_03520	1263.01	1183.23	607.737	663.181	0.944518	7.35552e-12	4.42532e-10	HWN72_03520	NC_999999999.1	699568	702459	+	2892	protein_coding	TonB-dependent receptor && PF07715:TonB-dependent Receptor Plug Domain|PF00593:TonB dependent receptor	TonB_dep_Rec	1266	1205	597	670	25.9808	23.8578	11.2103	12.3651
HWN72_29265	497.822	500.788	1010.86	968.046	-0.986656	7.40128e-12	4.42532e-10	HWN72_29265	NC_999999999.1	6355744	6356052	+	309	protein_coding	hypothetical protein && -	-	499	510	993	978	95.8428	94.5047	174.514	168.928
Novel00748	1647.1	1670.27	951.816	757.214	0.957149	8.85891e-12	5.25119e-10	-	NC_999999999.1	3273873	3278697	+	4825	-	PF00122:E1-E2 ATPase|PF00403:Heavy-metal-associated domain|PF00702:haloacid dehalogenase-like hydrolase|PF05751:FixH|PF03597:Cytochrome oxidase maturation protein cbb3-type|PF13746:4Fe-4S dicluster domain|PF12801:4Fe-4S binding domain|PF11614:IG-like fold at C-terminal of FixG, putative oxidoreductase	E1-E2_ATPase	1651	1701	935	765	20.308	20.1859	10.5233	8.46222
HWN72_16580	1604.2	1421.84	2528.68	2881.37	-0.838335	9.26363e-12	5.44416e-10	HWN72_16580	NC_999999999.1	3451832	3452716	+	885	protein_coding	diacylglycerol kinase && PF00781:Diacylglycerol kinase catalytic domain	-	1608	1448	2484	2911	107.835	93.6843	152.422	175.557
HWN72_01810	1452.56	1574.05	2549.03	2619.07	-0.771903	9.93088e-12	5.78684e-10	HWN72_01810	NC_999999999.1	389041	389853	+	813	protein_coding	DUF3298 and DUF4163 domain-containing protein && PF13739:Domain of unknown function (DUF4163)	-	1456	1603	2504	2646	106.289	112.898	167.257	173.708
HWN72_07030	845.998	839.556	1501.53	1543.13	-0.85309	1.00875e-11	5.8287e-10	HWN72_07030	NC_999999999.1	1477268	1477570	-	303	protein_coding	hypothetical protein && -	-	848	855	1475	1559	166.1	161.572	264.356	274.615
Novel00663	514.782	566.578	235.155	220.73	1.24633	1.94055e-11	1.11194e-09	-	NC_999999999.1	2903928	2904247	+	320	-	-	-	516	577	231	223	95.7011	103.245	39.2014	37.1942
HWN72_02060	1103.39	943.642	484.561	525.596	1.01873	2.14777e-11	1.2205e-09	infA	NC_999999999.1	438226	438495	-	270	protein_coding	translation initiation factor IF-1 && -	-	1106	961	476	531	243.113	203.799	95.7377	104.967
HWN72_02425	1814.71	1785.16	2990.84	2931.85	-0.718306	2.2736e-11	1.28142e-09	HWN72_02425	NC_999999999.1	518025	518180	+	156	protein_coding	DUF465 domain-containing protein && -	-	1819	1818	2938	2962	692.031	667.284	1022.74	1013.4
HWN72_17530	1466.53	1141.99	2740.42	2304.31	-0.951577	3.10107e-11	1.73357e-09	HWN72_17530	NC_999999999.1	3665159	3666604	+	1446	protein_coding	substrate-binding domain-containing protein && PF12849:PBP superfamily domain	-	1470	1163	2692	2328	60.3346	46.0525	101.099	85.928
HWN72_17660	373.117	217.008	756.363	818.583	-1.4167	4.05984e-11	2.25124e-09	HWN72_17660	NC_999999999.1	3699803	3700186	+	384	protein_coding	OsmC family protein && PF02566:OsmC-like protein	-	374	221	743	827	57.804	32.9536	105.074	114.946
HWN72_03920	3910.75	3312.07	5961.32	5996.34	-0.727347	4.95104e-11	2.72347e-09	HWN72_03920	NC_999999999.1	811938	812858	-	921	protein_coding	DUF4198 domain-containing protein && PF10670:Domain of unknown function (DUF4198)	-	3920	3373	5856	6058	252.606	209.7	345.288	351.067
HWN72_18280	4662.97	4528.69	7005.77	7211.84	-0.6293	5.96809e-11	3.25687e-09	HWN72_18280	NC_999999999.1	3854575	3855756	-	1182	protein_coding	mechanosensitive ion channel && PF00924:Mechanosensitive ion channel	-	4674	4612	6882	7286	234.687	223.416	316.182	328.997
HWN72_16970	3660.34	3742.16	5751.62	5760.77	-0.637095	6.22403e-11	3.3698e-09	mdoH	NC_999999999.1	3526388	3528187	-	1800	protein_coding	glucans biosynthesis glucosyltransferase MdoH && PF13632:Glycosyl transferase family group 2	-	3669	3811	5650	5820	120.974	121.229	170.457	172.572
HWN72_12465	7988.1	6475.87	11687.5	12826.1	-0.761155	6.30327e-11	3.38604e-09	HWN72_12465	NC_999999999.1	2609510	2609779	-	270	protein_coding	GlsB/YeaQ/YmgE family stress response membrane protein && -	-	8007	6595	11481	12958	1760.04	1398.6	2309.17	2561.5
HWN72_28600	784.145	665.753	1282.66	1616.38	-0.999881	6.8851e-11	3.66992e-09	HWN72_28600	NC_999999999.1	6212666	6213781	+	1116	protein_coding	DUF1440 domain-containing protein && PF07274:Protein of unknown function (DUF1440)|PF13548:Domain of unknown function (DUF4126)	-	786	678	1260	1633	41.7999	34.7862	61.3121	78.0984
HWN72_11495	3503.71	3546.76	5488.98	5463.82	-0.635502	8.08542e-11	4.27657e-09	HWN72_11495	NC_999999999.1	2422979	2424133	+	1155	protein_coding	AI-2E family transporter && PF01594:Domain of unknown function DUF20	-	3512	3612	5392	5520	180.464	179.064	253.517	255.081
HWN72_14020	2270.63	2607.04	3977.27	4044.41	-0.717666	1.10879e-10	5.81986e-09	HWN72_14020	NC_999999999.1	2921835	2923259	-	1425	protein_coding	insulinase family protein && PF00675:Insulinase (Peptidase family M16)|PF05193:Peptidase M16 inactive domain	-	2276	2655	3907	4086	94.7927	106.682	148.891	153.04
HWN72_14580	4528.29	3954.26	6561.93	7560.26	-0.735456	1.13301e-10	5.90196e-09	otsA	NC_999999999.1	3039425	3040915	+	1491	protein_coding	alpha%2Calpha-trehalose-phosphate synthase (UDP-forming) && PF00982:Glycosyltransferase family 20	-	4539	4027	6446	7638	180.676	154.648	234.775	273.415
HWN72_05695	2397.33	2392	3673.91	4116.67	-0.701961	1.21439e-10	6.27829e-09	HWN72_05695	NC_999999999.1	1175357	1176862	+	1506	protein_coding	M48 family metalloprotease && PF01435:Peptidase family M48|PF01476:LysM domain	Peptidase_M48	2403	2436	3609	4159	94.6992	92.6177	130.137	147.395
HWN72_04635	398.058	426.161	122.158	176.188	1.46518	1.56974e-10	7.99523e-09	HWN72_04635	NC_999999999.1	962973	963058	+	86	protein_coding	tRNA-Tyr && -	-	399	434	120	178	275.354	288.957	75.7744	110.469
HWN72_17700	264.375	177.731	503.903	707.723	-1.45511	1.56234e-10	7.99523e-09	HWN72_17700	NC_999999999.1	3708456	3708938	-	483	protein_coding	hypothetical protein && -	-	265	181	495	715	32.5624	21.4572	55.6542	79.0095
HWN72_27265	1598.22	1292.23	2434	2781.4	-0.851642	1.96658e-10	9.94281e-09	HWN72_27265	NC_999999999.1	5925337	5925588	-	252	protein_coding	hypothetical protein && -	-	1602	1316	2391	2810	377.293	299.018	515.251	595.149
HWN72_22265	343.188	362.335	752.291	693.865	-1.0353	2.03015e-10	1.01893e-08	HWN72_22265	NC_999999999.1	4750434	4752755	-	2322	protein_coding	glycosyltransferase && PF00534:Glycosyl transferases group 1	Glycos_transf_1	344	369	739	701	8.79252	9.09926	17.2831	16.113
HWN72_14960	1019.59	916.147	525.28	469.176	0.961043	2.16151e-10	1.077e-08	HWN72_14960	NC_999999999.1	3119763	3120641	-	879	protein_coding	DUF1738 domain-containing protein && PF08401:Domain of unknown function (DUF1738)	-	1022	933	516	474	69.0048	60.7763	31.8787	28.7813
HWN72_01120	58445.7	63464.6	99113.1	88775.2	-0.624051	2.25037e-10	1.1132e-08	HWN72_01120	NC_999999999.1	250118	250549	+	432	protein_coding	hypothetical protein && -	-	58584	64632	97362	89688	8048.46	8566.54	12239	11080.8
HWN72_17655	546.707	579.343	1377.33	988.832	-1.07103	2.35273e-10	1.15553e-08	HWN72_17655	NC_999999999.1	3698880	3699791	+	912	protein_coding	pirin family protein && PF02678:Pirin|PF05726:Pirin C-terminal cupin domain	-	548	590	1353	999	35.6618	37.0424	80.5643	58.4643
HWN72_06055	321.24	389.829	128.266	131.646	1.45203	2.45733e-10	1.19834e-08	HWN72_06055	NC_999999999.1	1265165	1265241	-	77	protein_coding	tRNA-Pro && -	-	322	397	126	133	248.189	295.217	88.8627	92.1894
HWN72_11520	224.469	146.309	451.985	558.26	-1.44674	2.60773e-10	1.26273e-08	HWN72_11520	NC_999999999.1	2427186	2427389	-	204	protein_coding	hypothetical protein && -	-	225	149	444	564	65.459	41.8213	118.193	147.56
HWN72_29425	11750.2	10310.3	6648.46	7253.42	0.666152	2.76765e-10	1.33079e-08	ectA	NC_999999999.1	6389312	6389818	-	507	protein_coding	diaminobutyrate acetyltransferase && PF00583:Acetyltransferase (GNAT) family	Acetyltransf_1	11778	10500	6531	7328	1378.74	1185.83	699.538	771.432
HWN72_03045	802.102	1043.8	379.708	469.176	1.12048	2.83997e-10	1.35608e-08	HWN72_03045	NC_999999999.1	622209	622571	-	363	protein_coding	hypothetical protein && -	-	804	1063	373	474	131.452	167.675	55.801	69.6934
HWN72_29550	5867.12	4827.2	2641.67	3325.8	0.841538	3.07246e-10	1.45698e-08	HWN72_29550	NC_999999999.1	6410246	6411634	+	1389	protein_coding	PLP-dependent aminotransferase family protein && PF00155:Aminotransferase class I and II|PF00392:Bacterial regulatory proteins, gntR family	Aminotran_1_2	5881	4916	2595	3360	251.285	202.652	101.455	129.109
HWN72_28640	212.497	242.538	574.144	483.033	-1.2158	3.70327e-10	1.74409e-08	HWN72_28640	NC_999999999.1	6221945	6222928	+	984	protein_coding	YihY/virulence factor BrkB family protein && PF03631:Virulence factor BrkB	Ribonuclease_BN	213	247	564	488	12.847	14.3729	31.126	26.4695
HWN72_20620	922.817	751.182	1441.47	1820.28	-0.962597	3.94033e-10	1.84311e-08	HWN72_20620	NC_999999999.1	4380640	4381497	+	858	protein_coding	shikimate 5-dehydrogenase && PF08501:Shikimate dehydrogenase substrate binding domain	-	925	765	1416	1839	63.9841	51.0524	89.6222	114.397
HWN72_15405	5464.07	5755.13	8638.62	8346.18	-0.598253	4.62535e-10	2.14891e-08	HWN72_15405	NC_999999999.1	3211022	3212893	-	1872	protein_coding	oligoendopeptidase F family protein && PF08439:Oligopeptidase F|PF01432:Peptidase family M3	Peptidase_M3	5477	5861	8486	8432	173.642	179.27	246.171	240.406
HWN72_29535	2529.02	2302.64	1502.55	1411.49	0.729532	4.69594e-10	2.16707e-08	HWN72_29535	NC_999999999.1	6408269	6408712	+	444	protein_coding	hypothetical protein && -	-	2535	2345	1476	1426	338.854	302.414	180.527	171.418
HWN72_10005	2934.06	3021.42	1822.19	1910.36	0.674021	4.79406e-10	2.1976e-08	HWN72_10005	NC_999999999.1	2108880	2109743	-	864	protein_coding	WYL domain-containing protein && PF13280:WYL domain	-	2941	3077	1790	1930	202.022	203.918	112.507	119.224
HWN72_21475	1307.91	1326.6	454.021	732.468	1.15036	5.15602e-10	2.34787e-08	HWN72_21475	NC_999999999.1	4574520	4575539	+	1020	protein_coding	ParB/RepB/Spo0J family partition protein && PF02195:ParB-like nuclease domain	ParBc	1311	1351	446	740	76.2816	75.8397	23.7451	38.7215
HWN72_11870	3555.59	3490.79	5827.97	5218.34	-0.648578	5.52786e-10	2.50063e-08	HWN72_11870	NC_999999999.1	2498551	2498709	+	159	protein_coding	hypothetical protein && -	-	3564	3555	5725	5272	1330.33	1280.22	1955.32	1769.7
HWN72_12285	10356.5	10978.1	16568.7	15519.4	-0.588832	5.71098e-10	2.56658e-08	HWN72_12285	NC_999999999.1	2577202	2577993	+	792	protein_coding	response regulator && PF00072:Response regulator receiver domain	Response_reg	10381	11180	16276	15679	777.914	808.273	1115.99	1056.61
HWN72_02890	4827.58	4766.32	3095.69	3169.41	0.61476	6.63578e-10	2.94372e-08	HWN72_02890	NC_999999999.1	593354	593896	-	543	protein_coding	hypothetical protein && -	-	4839	4854	3041	3202	528.899	511.849	304.128	314.733
HWN72_04555	314.257	286.726	109.942	103.931	1.49067	6.62262e-10	2.94372e-08	HWN72_04555	NC_999999999.1	951141	952031	-	891	protein_coding	glycosyl transferase && PF02485:Core-2/I-Branching enzyme	-	315	292	108	105	20.9822	18.7649	6.58242	6.28973
HWN72_16485	13547.9	13253.2	19174.8	21511.8	-0.602272	7.15541e-10	3.15388e-08	raiA	NC_999999999.1	3438166	3438738	+	573	protein_coding	ribosome-associated translation inhibitor RaiA && PF02482:Sigma 54 modulation protein / S30EA ribosomal protein|PF16321:Sigma 54 modulation/S30EA ribosomal protein C terminus	-	13580	13497	18836	21733	1406.57	1348.73	1785.15	2024.35
HWN72_11805	4215.03	4361.76	6664.75	6358.62	-0.602567	7.39166e-10	3.23726e-08	HWN72_11805	NC_999999999.1	2485109	2485531	+	423	protein_coding	glycine zipper 2TM domain-containing protein && PF05433:Glycine zipper 2TM domain	-	4225	4442	6547	6424	592.794	601.284	840.507	810.56
HWN72_17525	991.654	739.399	1841.54	1541.15	-0.966586	8.09426e-10	3.52254e-08	HWN72_17525	NC_999999999.1	3664431	3665162	+	732	protein_coding	hypothetical protein && -	-	994	753	1809	1557	80.5921	58.9014	134.205	113.527
HWN72_13995	1073.46	978.991	1703.09	1765.84	-0.75724	9.82308e-10	4.24802e-08	HWN72_13995	NC_999999999.1	2914187	2915041	-	855	protein_coding	class I SAM-dependent methyltransferase && PF13847:Methyltransferase domain	-	1076	997	1673	1784	74.6902	66.7684	106.26	111.365
HWN72_04735	11678.4	11019.3	7470.99	7735.46	0.577843	1.03188e-09	4.43451e-08	rpmE	NC_999999999.1	979354	979581	+	228	protein_coding	50S ribosomal protein L31 && -	-	11706	11222	7339	7815	3047.13	2818.23	1748	1829.42
HWN72_07035	2073.1	1702.68	3027.49	3448.54	-0.778463	1.18692e-09	5.06911e-08	HWN72_07035	NC_999999999.1	1477598	1477981	-	384	protein_coding	phage holin family protein && -	-	2078	1734	2974	3484	321.168	258.559	420.581	484.247
HWN72_28700	828.041	892.581	1502.55	1445.14	-0.776557	1.29699e-09	5.50501e-08	HWN72_28700	NC_999999999.1	6233005	6234450	+	1446	protein_coding	L%2CD-transpeptidase family protein && PF03734:L,D-transpeptidase catalytic domain|PF01471:Putative peptidoglycan binding domain	PG_binding_1	830	909	1476	1460	34.0665	35.9946	55.4316	53.8896
HWN72_05860	602.574	625.494	1112.66	1076.93	-0.834195	1.42914e-09	6.02869e-08	HWN72_05860	NC_999999999.1	1209572	1212331	+	2760	protein_coding	autotransporter domain-containing protein && PF03797:Autotransporter beta-domain	-	604	637	1093	1088	12.9881	13.2151	21.5056	21.0397
HWN72_09240	472.881	402.594	805.226	914.596	-0.974405	1.57412e-09	6.5998e-08	HWN72_09240	NC_999999999.1	1925308	1925751	+	444	protein_coding	hypothetical protein && -	-	474	410	791	924	63.3596	52.8741	96.746	111.073
HWN72_03120	7716.74	7133.77	5048.19	4637.32	0.616637	1.63935e-09	6.83164e-08	rimP	NC_999999999.1	631582	632154	+	573	protein_coding	ribosome maturation protein RimP && PF02576:Putative ribosome maturation factor RimP	-	7735	7265	4959	4685	801.167	725.977	469.98	436.39
HWN72_01325	1139.3	1292.23	2203.94	1938.07	-0.76831	2.00001e-09	8.28438e-08	HWN72_01325	NC_999999999.1	288468	289526	+	1059	protein_coding	murein L%2CD-transpeptidase && PF03734:L,D-transpeptidase catalytic domain|PF01471:Putative peptidoglycan binding domain	PG_binding_1	1142	1316	2165	1958	64.0011	71.1544	111.02	98.6818
HWN72_03925	1075.46	925.967	1631.83	1885.61	-0.81369	2.09208e-09	8.61388e-08	HWN72_03925	NC_999999999.1	812896	813387	-	492	protein_coding	DUF2271 domain-containing protein && PF10029:Predicted periplasmic protein (DUF2271)	-	1078	943	1603	1905	130.038	109.746	176.933	206.657
HWN72_24295	3109.64	3730.38	6647.44	5223.29	-0.795253	2.23274e-09	9.1383e-08	HWN72_24295	NC_999999999.1	5219127	5220641	+	1515	protein_coding	acetyl-CoA hydrolase/transferase family protein && PF02550:Acetyl-CoA hydrolase/transferase N-terminal domain|PF13336:Acetyl-CoA hydrolase/transferase C-terminal domain	-	3117	3799	6530	5277	122.107	143.581	234.067	185.907
HWN72_28930	120.714	104.085	266.712	387.02	-1.54066	2.81344e-09	1.14469e-07	HWN72_28930	NC_999999999.1	6283357	6283770	+	414	protein_coding	response regulator && PF00072:Response regulator receiver domain	Response_reg	121	106	262	391	17.3461	14.6604	34.3669	50.4077
HWN72_06595	8391.15	9280.29	13094.3	13276.5	-0.577512	2.88081e-09	1.1652e-07	nuoH	NC_999999999.1	1381235	1382281	+	1047	protein_coding	NADH-quinone oxidoreductase subunit NuoH && PF00146:NADH dehydrogenase	-	8411	9451	12863	13413	476.78	516.86	667.168	683.753
HWN72_13225	8615.62	7623.76	12163.9	12321.3	-0.592434	3.33565e-09	1.34128e-07	phaP	NC_999999999.1	2780793	2781815	-	1023	protein_coding	TIGR01841 family phasin && PF09361:Phasin protein	-	8636	7764	11949	12448	501.019	434.562	634.301	649.448
HWN72_06590	25906.7	27106.4	38672.2	37627.1	-0.525318	4.65486e-09	1.86086e-07	HWN72_06590	NC_999999999.1	1379220	1381238	+	2019	protein_coding	NADH-quinone oxidoreductase subunit G && PF10588:NADH-ubiquinone oxidoreductase-G iron-sulfur binding region|PF13510:2Fe-2S iron-sulfur cluster binding domain|PF00384:Molybdopterin oxidoreductase|PF09326:NADH-ubiquinone oxidoreductase subunit G, C-terminal	-	25968	27605	37989	38014	763.343	782.876	1021.79	1004.91
HWN72_02190	3712.22	3943.46	5837.13	5636.05	-0.583631	5.00692e-09	1.99003e-07	HWN72_02190	NC_999999999.1	470061	471512	+	1452	protein_coding	efflux transporter outer membrane subunit && PF02321:Outer membrane efflux protein	OEP	3721	4016	5734	5694	152.093	158.368	214.452	209.301
HWN72_10600	2196.8	2074.83	3232.1	3344.61	-0.622625	5.75066e-09	2.25952e-07	HWN72_10600	NC_999999999.1	2228654	2228932	-	279	protein_coding	hypothetical protein && -	-	2202	2113	3175	3379	468.415	433.648	617.987	646.404
HWN72_16650	531.742	629.422	1048.52	1056.14	-0.857874	5.74833e-09	2.25952e-07	HWN72_16650	NC_999999999.1	3465687	3467279	-	1593	protein_coding	cisplatin damage response ATP-dependent DNA ligase && PF04679:ATP dependent DNA ligase C terminal region|PF01068:ATP dependent DNA ligase domain	DNA_ligase_A_M	533	641	1030	1067	19.8577	23.0401	35.1124	35.7494
HWN72_08290	4504.34	3867.85	2212.08	2751.71	0.75403	6.06771e-09	2.37054e-07	infA	NC_999999999.1	1724503	1724754	+	252	protein_coding	translation initiation factor IF-1 && -	-	4515	3939	2173	2780	1063.35	895.008	468.273	588.795
HWN72_10745	3563.57	3662.63	5216.16	5697.42	-0.59484	6.32214e-09	2.45599e-07	HWN72_10745	NC_999999999.1	2258756	2259058	+	303	protein_coding	DUF1153 domain-containing protein && PF06627:Protein of unknown function (DUF1153)	-	3572	3730	5124	5756	699.659	704.868	918.345	1013.91
HWN72_11055	17580.4	18977.9	25824.2	27940.7	-0.556468	6.93318e-09	2.67823e-07	HWN72_11055	NC_999999999.1	2331267	2331713	+	447	protein_coding	MucR family transcriptional regulator && PF05443:ROS/MUCR transcriptional regulator protein	ROS_MUCR	17622	19327	25368	28228	2339.73	2475.7	3081.9	3370.49
HWN72_02535	375.113	484.095	813.37	871.044	-0.970995	7.72431e-09	2.96717e-07	HWN72_02535	NC_999999999.1	540507	540722	-	216	protein_coding	hypothetical protein && -	-	376	493	799	880	103.312	130.688	200.878	217.445
HWN72_28315	161.618	127.652	347.133	367.224	-1.30465	7.95689e-09	3.03953e-07	HWN72_28315	NC_999999999.1	6157366	6158466	+	1101	protein_coding	glycosyltransferase family 4 protein && PF00534:Glycosyl transferases group 1|PF13439:Glycosyltransferase Family 4	Glycos_transf_1	162	130	341	371	8.73263	6.76079	16.8193	17.9848
Novel00656	1083.44	919.093	544.622	554.3	0.865616	8.45536e-09	3.2121e-07	-	NC_999999999.1	2874753	2875081	+	329	-	PF10073:Uncharacterized protein conserved in bacteria (DUF2312)	-	1086	936	535	560	195.908	162.9	88.3075	90.8474
HWN72_12390	342.19	377.064	156.77	145.504	1.25092	9.98978e-09	3.75354e-07	HWN72_12390	NC_999999999.1	2598037	2598111	-	75	protein_coding	tRNA-Gly && -	-	343	384	154	147	271.425	293.165	111.506	104.611
HWN72_16310	178.578	180.676	57.0072	43.5522	1.83792	9.97075e-09	3.75354e-07	HWN72_16310	NC_999999999.1	3406917	3406991	+	75	protein_coding	tRNA-Thr && -	-	179	184	56	44	141.648	140.475	40.5477	31.3121
HWN72_06580	6542.52	6647.71	9380.73	9743.81	-0.535961	1.09172e-08	4.07972e-07	HWN72_06580	NC_999999999.1	1377242	1377910	+	669	protein_coding	NAD(P)H-dependent oxidoreductase subunit E && PF01257:Thioredoxin-like [2Fe-2S] ferredoxin	-	6558	6770	9215	9844	581.785	579.434	748.012	785.354
HWN72_20710	249.41	187.55	45.8093	76.2163	1.83866	1.12125e-08	4.16741e-07	HWN72_20710	NC_999999999.1	4402992	4403600	+	609	protein_coding	RNA polymerase sigma factor && PF08281:Sigma-70, region 4	Sigma70_r4_2	250	191	45	77	24.3635	17.958	4.01268	6.74829
HWN72_28610	812.079	790.459	1317.27	1349.13	-0.734582	1.1759e-08	4.34704e-07	HWN72_28610	NC_999999999.1	6215611	6216504	+	894	protein_coding	SDR family oxidoreductase && PF00106:short chain dehydrogenase	adh_short	814	805	1294	1363	54.0386	51.5585	78.6025	81.3727
HWN72_06930	2629.78	2457.79	3723.79	4091.92	-0.619472	1.2378e-08	4.55141e-07	HWN72_06930	NC_999999999.1	1459309	1459503	-	195	protein_coding	hypothetical protein && -	-	2636	2503	3658	4134	802.284	734.967	1018.71	1131.5
HWN72_08015	1259.02	1116.46	1898.54	1953.91	-0.697654	1.31053e-08	4.79318e-07	HWN72_08015	NC_999999999.1	1672910	1674076	+	1167	protein_coding	PQQ-dependent sugar dehydrogenase && PF07995:Glucose / Sorbosone dehydrogenase	-	1262	1137	1865	1974	64.1809	55.7868	86.7856	90.281
HWN72_02350	870.939	651.024	352.223	391.97	1.03187	1.44362e-08	5.25204e-07	HWN72_02350	NC_999999999.1	507446	507628	+	183	protein_coding	YdcH family protein && -	-	873	663	346	396	283.126	207.446	102.675	115.495
HWN72_11395	51353.5	52189	72840.9	72764.8	-0.491844	1.60706e-08	5.81588e-07	HWN72_11395	NC_999999999.1	2400307	2402874	-	2568	protein_coding	TonB-dependent receptor && PF07715:TonB-dependent Receptor Plug Domain	-	51475	53149	71554	73513	1189.65	1185.06	1513.14	1527.88
HWN72_16210	8597.66	9274.4	13689.9	12592.5	-0.556366	1.6798e-08	6.01579e-07	HWN72_16210	NC_999999999.1	3384043	3387462	+	3420	protein_coding	efflux RND transporter permease subunit && PF00873:AcrB/AcrD/AcrF family	ACR_tran	8618	9445	13448	12722	149.554	158.131	213.536	198.541
HWN72_21695	910.845	884.725	1492.37	1442.17	-0.708682	1.67496e-08	6.01579e-07	HWN72_21695	NC_999999999.1	4616839	4619085	-	2247	protein_coding	acyl-CoA dehydrogenase && PF00441:Acyl-CoA dehydrogenase, C-terminal domain|PF09317:Domain of unknown function (DUF1974)|PF02771:Acyl-CoA dehydrogenase, N-terminal domain|PF02770:Acyl-CoA dehydrogenase, middle domain	-	913	901	1466	1457	24.1149	22.9596	35.4299	34.608
HWN72_03915	1187.19	1106.64	1819.14	1845.03	-0.675785	1.74695e-08	6.22383e-07	HWN72_03915	NC_999999999.1	810929	811915	-	987	protein_coding	FAD:protein FMN transferase && PF02424:ApbE family	-	1190	1127	1787	1864	71.5562	65.3805	98.3212	100.797
HWN72_21550	633.501	436.962	198.507	252.405	1.24671	1.89015e-08	6.6993e-07	HWN72_21550	NC_999999999.1	4590124	4590300	+	177	protein_coding	Flp family type IVb pilin && -	-	635	445	195	255	212.921	143.956	59.8275	76.8931
Novel00582	406.039	296.545	688.158	747.316	-1.03116	1.97356e-08	6.95909e-07	-	NC_999999999.1	2562134	2562731	+	598	-	-	-	407	302	676	755	40.3934	28.9166	61.3882	67.3854
Novel00137	810.083	870.978	465.219	471.155	0.844238	2.23524e-08	7.83789e-07	-	NC_999999999.1	593137	594701	+	1565	-	-	-	812	887	457	476	30.7935	32.4527	15.8577	16.2335
Novel00335	3645.38	3107.83	5428.92	5039.18	-0.632374	2.24559e-08	7.83789e-07	-	NC_999999999.1	1476417	1478545	+	2129	-	PF13773:Domain of unknown function (DUF4170)	-	3654	3165	5333	5091	101.862	85.1216	136.03	127.628
HWN72_22370	428.985	369.208	717.68	789.878	-0.917664	2.27916e-08	7.87511e-07	HWN72_22370	NC_999999999.1	4772859	4774009	-	1151	protein_coding	AsmA family protein && -	-	430	376	705	798	22.1723	18.7048	33.2624	37.0039
HWN72_28615	426.99	466.42	783.849	844.318	-0.865845	2.27519e-08	7.87511e-07	HWN72_28615	NC_999999999.1	6216580	6217713	-	1134	protein_coding	Gfo/Idh/MocA family oxidoreductase && PF01408:Oxidoreductase family, NAD-binding Rossmann fold	GFO_IDH_MocA	428	475	770	853	22.4	23.984	36.8737	40.1473
HWN72_21545	445.945	501.77	206.651	238.547	1.08975	2.72514e-08	9.36903e-07	HWN72_21545	NC_999999999.1	4588204	4590039	+	1836	protein_coding	hypothetical protein && PF09977:Putative Tad-like Flp pilus-assembly	-	447	511	203	241	14.4495	15.9364	6.00431	7.00591
HWN72_08140	1208.14	1324.63	760.435	757.214	0.738937	3.10262e-08	1.06137e-06	HWN72_08140	NC_999999999.1	1696640	1696957	+	318	protein_coding	META domain-containing protein && PF03724:META domain	-	1211	1349	747	765	226.013	242.899	127.565	128.397
HWN72_03965	1596.22	1291.25	2295.56	2470.6	-0.723157	3.11891e-08	1.06166e-06	HWN72_03965	NC_999999999.1	822895	823956	-	1062	protein_coding	acyltransferase && -	-	1600	1315	2255	2496	89.4155	70.8995	115.309	125.441
HWN72_05165	6057.67	5745.31	3904.99	4134.49	0.553937	3.16821e-08	1.07313e-06	HWN72_05165	NC_999999999.1	1058357	1058635	+	279	protein_coding	ETC complex I subunit && -	-	6072	5851	3836	4177	1291.65	1200.79	746.645	799.062
HWN72_21700	766.187	710.922	1254.16	1209.56	-0.738091	3.31403e-08	1.11702e-06	HWN72_21700	NC_999999999.1	4619308	4619475	+	168	protein_coding	DUF1328 domain-containing protein && -	-	768	724	1232	1222	271.312	246.758	398.236	388.224
HWN72_02185	11502.8	11199	17138.8	15591.7	-0.527819	3.90288e-08	1.30908e-06	HWN72_02185	NC_999999999.1	466870	470058	+	3189	protein_coding	multidrug efflux RND transporter permease subunit && PF00873:AcrB/AcrD/AcrF family	ACR_tran	11530	11405	16836	15752	214.581	204.778	286.698	263.634
HWN72_11935	365.136	339.75	654.564	664.171	-0.903795	3.95469e-08	1.32002e-06	HWN72_11935	NC_999999999.1	2514505	2515971	+	1467	protein_coding	DUF4403 family protein && PF14356:Domain of unknown function (DUF4403)	-	366	346	643	671	14.807	13.5048	23.8024	24.4125
HWN72_30675	217.485	173.803	415.338	443.44	-1.13443	4.27437e-08	1.41983e-06	HWN72_30675	NC_999999999.1	6634603	6635114	+	512	protein_coding	AsmA family protein && PF05170:AsmA family	-	218	177	408	448	25.2699	19.7945	43.2743	46.7012
HWN72_19025	291.311	345.642	584.324	670.11	-0.977741	4.65741e-08	1.53963e-06	treZ	NC_999999999.1	4035416	4037137	-	1722	protein_coding	malto-oligosyltrehalose trehalohydrolase && PF00128:Alpha amylase, catalytic domain	-	292	352	574	677	10.0639	11.7045	18.1017	20.9834
HWN72_28645	276.346	321.093	574.144	593.893	-0.967083	4.69347e-08	1.54413e-06	nhaA	NC_999999999.1	6223116	6224507	+	1392	protein_coding	Na+/H+ antiporter NhaA && PF06965:Na+/H+ antiporter 1	-	277	327	564	600	11.8102	13.4509	22.0029	23.0055
HWN72_14570	1849.62	1808.73	2715.98	2795.26	-0.591215	4.89535e-08	1.60288e-06	otsB	NC_999999999.1	3036702	3037526	+	825	protein_coding	trehalose-phosphatase && PF02358:Trehalose-phosphatase	-	1854	1842	2668	2824	133.375	127.843	175.619	182.697
HWN72_02705	539.723	710.922	299.288	314.763	1.0263	5.03696e-08	1.64143e-06	rpmH	NC_999999999.1	566122	566256	+	135	protein_coding	50S ribosomal protein L34 && -	-	541	724	294	318	237.838	307.076	118.264	125.723
HWN72_20400	345.183	300.473	606.719	627.547	-0.935019	5.89944e-08	1.91342e-06	ligD	NC_999999999.1	4326772	4328652	+	1881	protein_coding	DNA ligase D && PF04679:ATP dependent DNA ligase C terminal region|PF01068:ATP dependent DNA ligase domain	DNA_ligase_A_M	346	306	596	634	10.917	9.31482	17.2067	17.9896
HWN72_12460	10652.8	10422.3	14725.2	14901.8	-0.491376	6.05725e-08	1.95538e-06	HWN72_12460	NC_999999999.1	2609105	2609380	-	276	protein_coding	hypothetical protein && -	-	10678	10614	14465	15055	2296.14	2201.97	2846.09	2911.33
HWN72_10520	1012.6	1175.38	595.521	662.191	0.798717	6.10986e-08	1.96315e-06	HWN72_10520	NC_999999999.1	2211045	2211119	+	75	protein_coding	tRNA-Val && -	-	1015	1197	585	669	803.197	913.849	423.579	476.086
HWN72_16060	4510.33	5335.85	7141.17	7945.3	-0.615612	6.27957e-08	2.00098e-06	phbB	NC_999999999.1	3357831	3358553	+	723	protein_coding	acetoacetyl-CoA reductase && PF00106:short chain dehydrogenase	adh_short	4521	5434	7015	8027	371.119	430.351	526.901	592.564
HWN72_24310	812.079	962.298	511.029	473.135	0.850566	6.28581e-08	2.00098e-06	HWN72_24310	NC_999999999.1	5222474	5223742	+	1269	protein_coding	efflux RND transporter periplasmic adaptor subunit && PF13533:Biotin-lipoyl like|PF16576:Barrel-sandwich domain of CusB or HlyD membrane-fusion	-	814	980	502	478	38.0698	44.2187	21.4823	20.1042
HWN72_16215	1489.48	1476.83	2363.76	2193.45	-0.619432	6.46204e-08	2.0476e-06	HWN72_16215	NC_999999999.1	3387545	3388753	+	1209	protein_coding	DUF445 domain-containing protein && PF04286:Protein of unknown function (DUF445)	-	1493	1504	2322	2216	73.291	71.23	104.298	97.8281
HWN72_14630	456.919	462.492	241.262	198.954	1.06295	7.31838e-08	2.30831e-06	HWN72_14630	NC_999999999.1	3052619	3053152	-	534	protein_coding	sigma-70 family RNA polymerase sigma factor && PF04542:Sigma-70 region 2|PF08281:Sigma-70, region 4	Sigma70_r4_2	458	471	237	201	50.9028	50.5035	24.1016	20.0898
HWN72_17850	671.412	667.717	1078.05	1150.17	-0.73467	7.56222e-08	2.37433e-06	HWN72_17850	NC_999999999.1	3741826	3743022	+	1197	protein_coding	DUF2252 family protein && PF10009:Uncharacterized protein conserved in bacteria (DUF2252)	-	673	680	1059	1162	33.3686	32.5279	48.0442	51.8122
HWN72_07160	496.825	434.998	785.885	899.748	-0.855429	8.01187e-08	2.50407e-06	HWN72_07160	NC_999999999.1	1502353	1502850	+	498	protein_coding	hypothetical protein && -	-	498	443	772	909	59.3495	50.935	84.1836	97.4215
HWN72_12445	2483.13	2648.28	3945.71	3680.16	-0.571487	8.61092e-08	2.67913e-06	HWN72_12445	NC_999999999.1	2606303	2606851	+	549	protein_coding	sigma-70 family RNA polymerase sigma factor && PF04542:Sigma-70 region 2|PF08281:Sigma-70, region 4	Sigma70_r2	2489	2697	3876	3718	269.073	281.287	383.399	361.458
HWN72_17390	347.179	364.299	630.133	680.998	-0.881962	9.86948e-08	3.05687e-06	egtD	NC_999999999.1	3635519	3636505	-	987	protein_coding	L-histidine N(alpha)-methyltransferase && PF10017:Histidine-specific methyltransferase, SAM-dependent	-	348	371	619	688	20.9257	21.5228	34.0575	37.2042
HWN72_11465	1879.55	1853.9	2733.29	2829.9	-0.575433	1.03319e-07	3.18574e-06	HWN72_11465	NC_999999999.1	2417350	2418570	-	1221	protein_coding	tetratricopeptide repeat protein && PF05036:Sporulation related domain	-	1884	1888	2685	2859	91.5762	88.5377	119.418	124.974
HWN72_06620	13821.3	15138.5	20667.1	20352.7	-0.50226	1.10184e-07	3.38224e-06	HWN72_06620	NC_999999999.1	1385832	1387364	+	1533	protein_coding	NADH-quinone oxidoreductase subunit M && PF00361:Proton-conducting membrane transporter	-	13854	15417	20302	20562	536.353	575.837	719.178	715.885
HWN72_03875	867.947	952.479	1600.27	1388.72	-0.715207	1.14092e-07	3.48666e-06	HWN72_03875	NC_999999999.1	799388	800707	-	1320	protein_coding	dicarboxylate/amino acid:cation symporter && PF00375:Sodium:dicarboxylate symporter family	SDF	870	970	1572	1403	39.1167	42.0765	64.6723	56.7288
HWN72_19095	454.924	377.064	694.266	940.331	-0.97469	1.19517e-07	3.63629e-06	HWN72_19095	NC_999999999.1	4052053	4052928	+	876	protein_coding	mechanosensitive ion channel family protein && PF00924:Mechanosensitive ion channel	-	456	384	682	950	30.8943	25.0997	42.2785	57.8815
HWN72_26270	1514.42	1587.79	1017.99	939.341	0.664542	1.32142e-07	4.00267e-06	HWN72_26270	NC_999999999.1	5706747	5708066	-	1320	protein_coding	site-specific integrase && -	-	1518	1617	1000	949	68.252	70.1419	41.1401	38.3718
HWN72_00195	32469.2	34542.6	47963.4	45615	-0.481755	1.48555e-07	4.48011e-06	HWN72_00195	NC_999999999.1	43913	44239	-	327	protein_coding	hypothetical protein && -	-	32546	35178	47116	46084	5907	6159.78	7824.57	7521.81
HWN72_14155	392.072	272.979	637.259	707.723	-1.01647	1.51867e-07	4.56e-06	HWN72_14155	NC_999999999.1	2952694	2953071	-	378	protein_coding	hypothetical protein && -	-	393	278	626	715	61.7047	42.1109	89.9336	100.957
HWN72_11980	3118.62	3367.06	2005.43	2269.66	0.601233	1.55482e-07	4.64823e-06	HWN72_11980	NC_999999999.1	2524340	2524918	-	579	protein_coding	hypothetical protein && -	-	3126	3429	1970	2293	320.426	339.102	184.768	211.371
HWN72_16120	3403.95	3193.26	4609.44	5104.51	-0.558262	1.57831e-07	4.69803e-06	HWN72_16120	NC_999999999.1	3367107	3368924	-	1818	protein_coding	long-chain fatty acid--CoA ligase && PF00501:AMP-binding enzyme	AMP-binding	3412	3252	4528	5157	111.386	102.423	135.255	151.399
HWN72_02310	2852.25	2378.25	3914.15	4087.97	-0.613508	1.6841e-07	4.99133e-06	HWN72_02310	NC_999999999.1	501526	501990	-	465	protein_coding	hypothetical protein && -	-	2859	2422	3845	4130	364.904	298.238	449.038	474.043
HWN72_13095	9064.55	7127.88	4472.01	5507.37	0.698229	1.72381e-07	5.04379e-06	rpmG	NC_999999999.1	2755142	2755309	-	168	protein_coding	50S ribosomal protein L33 && -	-	9086	7259	4393	5564	3209.82	2474.05	1420.01	1767.66
HWN72_23210	372.12	377.064	185.273	164.31	1.1	1.71625e-07	5.04379e-06	HWN72_23210	NC_999999999.1	4955401	4956078	+	678	protein_coding	TetR/AcrR family transcriptional regulator && -	-	373	384	182	166	32.651	32.4297	14.5774	13.0677
HWN72_28745	245.419	196.387	548.694	412.756	-1.12175	1.7213e-07	5.04379e-06	HWN72_28745	NC_999999999.1	6242308	6244005	+	1698	protein_coding	pyruvate dehydrogenase && PF00205:Thiamine pyrophosphate enzyme, central domain|PF02775:Thiamine pyrophosphate enzyme, C-terminal TPP binding domain|PF02776:Thiamine pyrophosphate enzyme, N-terminal TPP binding domain	TPP_enzyme_N	246	200	539	417	8.59834	6.74426	17.2382	13.1075
HWN72_20470	695.355	550.867	1042.42	1138.3	-0.80749	1.7822e-07	5.19254e-06	HWN72_20470	NC_999999999.1	4344227	4345189	+	963	protein_coding	cation diffusion facilitator family transporter && PF01545:Cation efflux family	-	697	561	1024	1150	42.956	33.3563	57.7449	63.737
HWN72_19745	606.565	619.602	340.007	330.601	0.87069	1.97343e-07	5.72544e-06	HWN72_19745	NC_999999999.1	4199925	4201055	+	1131	protein_coding	site-specific integrase && PF02899:Phage integrase, N-terminal SAM-like domain|PF00589:Phage integrase family	Phage_integr_N	608	631	334	334	31.905	31.9454	16.037	15.7617
HWN72_14780	5433.15	4835.06	7158.47	7972.03	-0.559325	2.04458e-07	5.88414e-06	HWN72_14780	NC_999999999.1	3076721	3077905	-	1185	protein_coding	glycosyltransferase && PF00534:Glycosyl transferases group 1|PF13579:Glycosyl transferase 4-like domain	Glycos_transf_1	5446	4924	7032	8054	272.757	237.926	322.255	362.755
HWN72_21515	808.088	800.279	380.726	494.911	0.87676	2.04524e-07	5.88414e-06	HWN72_21515	NC_999999999.1	4581986	4583203	+	1218	protein_coding	pilus assembly protein N-terminal domain-containing protein && PF13629:Pilus formation protein N terminal region|PF00263:Bacterial type II and III secretion system protein	-	810	815	374	500	39.4689	38.3135	16.6749	21.91
HWN72_19020	299.292	288.689	530.37	575.087	-0.910949	2.41014e-07	6.90504e-06	treY	NC_999999999.1	4033179	4035416	-	2238	protein_coding	malto-oligosyltrehalose synthase && PF00128:Alpha amylase, catalytic domain	-	300	294	521	581	7.9557	7.52192	12.642	13.8559
HWN72_11280	3567.56	3623.35	4952.5	5449.96	-0.532711	2.42136e-07	6.90842e-06	HWN72_11280	NC_999999999.1	2375699	2376637	-	939	protein_coding	MCE family protein && PF02470:MlaD protein	-	3576	3690	4865	5506	226.021	225.01	281.356	312.961
HWN72_08935	171.594	202.279	71.259	48.5013	1.6437	2.5018e-07	7.10842e-06	HWN72_08935	NC_999999999.1	1869288	1869371	-	84	protein_coding	tRNA-Leu && -	-	172	206	70	49	121.525	140.42	45.2541	31.1342
HWN72_20385	375.113	362.335	649.475	669.12	-0.838467	2.53801e-07	7.18163e-06	HWN72_20385	NC_999999999.1	4324874	4325110	+	237	protein_coding	hypothetical protein && -	-	376	369	638	676	94.1579	89.1497	146.188	152.236
HWN72_14045	599.581	567.56	937.564	1009.62	-0.738542	2.69578e-07	7.59254e-06	HWN72_14045	NC_999999999.1	2929129	2930262	+	1134	protein_coding	patatin-like phospholipase family protein && PF12536:Patatin phospholipase|PF01734:Patatin-like phospholipase	-	601	578	921	1020	31.4542	29.1848	44.1048	48.0073
HWN72_19050	1587.24	1794	2493.05	2643.82	-0.603307	2.70531e-07	7.59254e-06	HWN72_19050	NC_999999999.1	4043156	4045429	+	2274	protein_coding	glycoside hydrolase family 3 C-terminal domain-containing protein && PF00933:Glycosyl hydrolase family 3 N terminal domain|PF01915:Glycosyl hydrolase family 3 C-terminal domain|PF14310:Fibronectin type III-like domain	Glyco_hydro_3	1591	1827	2449	2671	41.5238	46.0034	58.4841	62.6908
HWN72_02660	708.324	747.254	439.77	367.224	0.851326	2.74171e-07	7.6634e-06	HWN72_02660	NC_999999999.1	557843	558166	-	324	protein_coding	HigA family addiction module antidote protein && -	-	710	761	432	371	130.056	134.487	72.4066	61.1152
HWN72_06810	2708.59	2391.02	3721.75	3826.65	-0.565845	2.79473e-07	7.77998e-06	HWN72_06810	NC_999999999.1	1428301	1430532	-	2232	protein_coding	TonB-dependent siderophore receptor && PF07715:TonB-dependent Receptor Plug Domain	-	2715	2435	3656	3866	72.1926	62.4664	88.9512	92.4459
HWN72_30450	21007.3	20422.3	28153.4	28728.6	-0.457313	2.83174e-07	7.85122e-06	HWN72_30450	NC_999999999.1	6600941	6602435	+	1495	protein_coding	16S ribosomal RNA && -	-	21057	20798	27656	29024	835.935	796.567	1004.59	1036.18
HWN72_21585	2395.33	2297.73	3280.97	3684.12	-0.569685	2.87016e-07	7.92579e-06	glgB	NC_999999999.1	4597025	4599199	-	2175	protein_coding	1%2C4-alpha-glucan branching protein GlgB && PF00128:Alpha amylase, catalytic domain|PF02922:Carbohydrate-binding module 48 (Isoamylase N-terminal domain)|PF02806:Alpha amylase, C-terminal all-beta domain	-	2401	2340	3223	3722	65.5164	61.6025	80.4712	91.335
HWN72_21510	886.902	1134.14	589.413	556.28	0.819073	2.90114e-07	7.97929e-06	cpaB	NC_999999999.1	4581048	4581989	+	942	protein_coding	Flp pilus assembly protein CpaB && PF16976:Flp pilus assembly protein RcpC/CpaB|PF08666:SAF domain	-	889	1155	579	562	56.0103	70.2058	33.3785	31.8424
HWN72_07085	9823.76	9698.59	13408.9	13540.8	-0.465144	3.05042e-07	8.35646e-06	HWN72_07085	NC_999999999.1	1486322	1488547	+	2226	protein_coding	BamA/TamA family outer membrane protein && PF01103:Surface antigen	-	9847	9877	13172	13680	262.54	254.063	321.341	328.006
HWN72_28135	688.371	709.94	417.374	366.234	0.835755	3.07053e-07	8.37816e-06	HWN72_28135	NC_999999999.1	6128125	6128394	+	270	protein_coding	hypothetical protein && -	-	690	723	410	370	151.671	153.326	82.4631	73.1405
HWN72_22025	425.992	389.829	690.194	754.245	-0.824383	3.08846e-07	8.39378e-06	HWN72_22025	NC_999999999.1	4679693	4681267	+	1575	protein_coding	DUF389 domain-containing protein && PF04087:Domain of unknown function (DUF389)	-	427	397	678	762	16.0903	14.4328	23.377	25.8223
HWN72_03455	218.483	286.726	485.579	533.514	-1.01213	3.25684e-07	8.81655e-06	HWN72_03455	NC_999999999.1	682730	683812	-	1083	protein_coding	phage major capsid protein%2C P2 family && PF05125:Phage major capsid protein, P2 family	-	219	292	477	539	12.0014	15.4382	23.9183	26.5632
HWN72_04020	10496.2	11333.5	14920.6	15625.3	-0.484687	3.60662e-07	9.72516e-06	HWN72_04020	NC_999999999.1	837078	838127	-	1050	protein_coding	Glu/Leu/Phe/Val dehydrogenase && PF00208:Glutamate/Leucine/Phenylalanine/Valine dehydrogenase|PF02812:Glu/Leu/Phe/Val dehydrogenase, dimerisation domain	-	10521	11542	14657	15786	594.682	629.41	758.046	802.422
HWN72_21525	440.957	375.1	164.914	213.802	1.10688	3.6868e-07	9.90251e-06	HWN72_21525	NC_999999999.1	4584368	4585720	+	1353	protein_coding	CpaF family protein && PF00437:Type II/IV secretion system protein	-	442	382	162	216	19.3884	16.1662	6.50215	8.52072
HWN72_02525	209.504	232.719	431.626	446.41	-0.98941	3.75552e-07	1.00478e-05	HWN72_02525	NC_999999999.1	539849	540295	-	447	protein_coding	DUF1810 domain-containing protein && PF08837:Protein of unknown function (DUF1810)	-	210	237	424	451	27.8823	30.3587	51.5108	53.8504
HWN72_04480	1716.94	1644.74	936.546	1149.18	0.688395	3.88963e-07	1.0365e-05	rpmJ	NC_999999999.1	937670	937795	+	126	protein_coding	50S ribosomal protein L36 && -	-	1721	1675	920	1161	810.639	761.178	396.512	491.792
HWN72_28370	554.688	500.788	837.802	986.853	-0.789983	3.90422e-07	1.0365e-05	HWN72_28370	NC_999999999.1	6168346	6169239	+	894	protein_coding	SDR family oxidoreductase && PF00106:short chain dehydrogenase	adh_short	556	510	823	997	36.9109	32.6644	49.9922	59.522
HWN72_06600	4100.3	4053.44	5501.19	6665.46	-0.577453	4.48159e-07	1.18521e-05	nuoI	NC_999999999.1	1382278	1382763	+	486	protein_coding	NADH-quinone oxidoreductase subunit NuoI && PF12838:4Fe-4S dicluster domain	-	4110	4128	5404	6734	501.907	486.346	603.836	739.532
HWN72_11170	61205.2	66223.8	90987.5	85571.1	-0.47045	4.66225e-07	1.22357e-05	HWN72_11170	NC_999999999.1	2353697	2356699	+	3003	protein_coding	TonB-dependent receptor && PF00593:TonB dependent receptor|PF07715:TonB-dependent Receptor Plug Domain	TonB_dep_Rec	61350	67442	89380	86451	1212.49	1285.93	1616.31	1536.51
Novel00668	4210.04	3361.17	2561.25	2250.86	0.65388	4.65698e-07	1.22357e-05	-	NC_999999999.1	2936974	2937302	+	329	-	-	-	4220	3423	2516	2274	761.261	595.734	415.293	368.905
HWN72_19245	300.29	258.249	488.633	598.842	-0.961645	4.9086e-07	1.28333e-05	HWN72_19245	NC_999999999.1	4090958	4091788	+	831	protein_coding	aldo/keto reductase && PF00248:Aldo/keto reductase family	Aldo_ket_red	301	263	480	605	21.4972	18.1216	31.3675	38.8575
HWN72_00205	325.231	332.877	597.557	587.954	-0.849066	4.97016e-07	1.28962e-05	HWN72_00205	NC_999999999.1	47460	48584	+	1125	protein_coding	mechanosensitive ion channel && PF00924:Mechanosensitive ion channel	-	326	339	587	594	17.1982	17.254	28.3351	28.1809
HWN72_06625	12341.8	12735.7	17199.9	17157.6	-0.454224	4.95752e-07	1.28962e-05	nuoN	NC_999999999.1	1387364	1388827	+	1464	protein_coding	NADH-quinone oxidoreductase subunit NuoN && PF00361:Proton-conducting membrane transporter	-	12371	12970	16896	17334	501.512	507.272	626.733	631.943
HWN72_28310	731.27	679.5	1108.59	1157.1	-0.683575	5.24088e-07	1.35475e-05	HWN72_28310	NC_999999999.1	6154855	6156951	-	2097	protein_coding	catalase && PF06628:Catalase-related immune-responsive|PF00199:Catalase	Catalase	733	692	1089	1169	20.7454	18.8951	28.2013	29.7534
HWN72_28660	1236.08	1225.46	2354.6	1739.12	-0.733712	5.76928e-07	1.48575e-05	HWN72_28660	NC_999999999.1	6226615	6228141	-	1527	protein_coding	catalase && PF00199:Catalase|PF06628:Catalase-related immune-responsive	Catalase	1239	1248	2313	1757	48.1559	46.7969	82.2576	61.412
HWN72_02880	777.161	791.441	412.284	489.962	0.797594	6.01255e-07	1.54262e-05	HWN72_02880	NC_999999999.1	591559	591912	+	354	protein_coding	hypothetical protein && -	-	779	806	405	495	130.603	130.369	62.1286	74.6315
HWN72_01825	6591.41	4395.15	14705.8	15093.8	-1.43956	6.07571e-07	1.54728e-05	HWN72_01825	NC_999999999.1	392106	394280	-	2175	protein_coding	TonB-dependent siderophore receptor && PF07715:TonB-dependent Receptor Plug Domain|PF00593:TonB dependent receptor	TonB_dep_Rec	6607	4476	14446	15249	180.286	117.835	360.685	374.199
HWN72_14280	1376.74	1367.84	2059.38	2017.26	-0.570783	6.07129e-07	1.54728e-05	HWN72_14280	NC_999999999.1	2984384	2984773	-	390	protein_coding	DUF4112 domain-containing protein && PF13430:Domain of unknown function (DUF4112)	-	1380	1393	2023	2038	210.006	204.516	281.69	278.907
HWN72_12255	178.578	227.809	469.291	385.041	-1.07143	6.23382e-07	1.58169e-05	HWN72_12255	NC_999999999.1	2572881	2573888	-	1008	protein_coding	DNA topoisomerase IB && PF01028:Eukaryotic DNA topoisomerase I, catalytic core	-	179	232	461	389	10.5393	13.1786	24.8359	20.5973
HWN72_00220	12653.1	14303.9	21602.7	18119.7	-0.559271	6.50431e-07	1.64425e-05	HWN72_00220	NC_999999999.1	50702	53011	-	2310	protein_coding	CDC48 family AAA ATPase && PF00004:ATPase family associated with various cellular activities (AAA)|PF02359:Cell division protein 48 (CDC48), N-terminal domain|PF02933:Cell division protein 48 (CDC48), domain 2	AAA	12683	14567	21221	18306	325.857	361.077	498.877	422.962
HWN72_22380	329.221	273.96	514.083	661.201	-0.962779	6.5762e-07	1.65634e-05	HWN72_22380	NC_999999999.1	4776575	4777456	-	882	protein_coding	Ku protein && PF02735:Ku70/Ku80 beta-barrel domain	-	330	279	505	668	22.2056	18.1125	31.093	40.423
Novel00463	148.648	115.869	285.036	321.692	-1.1982	6.92785e-07	1.73854e-05	-	NC_999999999.1	2164624	2164871	+	248	-	PF05532:CsbD-like	-	149	118	280	325	35.6576	27.2441	61.3121	69.9442
HWN72_24605	1965.35	1794.98	2796.41	2723	-0.553682	7.06643e-07	1.76687e-05	HWN72_24605	NC_999999999.1	5291790	5294588	+	2799	protein_coding	response regulator && PF02518:Histidine kinase-, DNA gyrase B-, and HSP90-like ATPase|PF00072:Response regulator receiver domain|PF00512:His Kinase A (phospho-acceptor) domain|PF01627:Hpt domain	Response_reg	1970	1828	2747	2751	41.7716	37.3951	53.2961	52.4575
Novel00073	173.589	153.182	351.205	338.519	-1.07786	7.11006e-07	1.77133e-05	-	NC_999999999.1	320429	320636	+	208	-	-	-	174	156	345	342	49.6482	42.944	90.0732	87.7572
Novel00223	9716.01	8380.83	6560.91	5674.65	0.564681	7.3142e-07	1.81561e-05	-	NC_999999999.1	1032934	1033146	-	213	-	-	-	9739	8535	6445	5733	2713.64	2294.38	1643.17	1436.56
HWN72_12940	1029.56	875.888	1496.44	1508.49	-0.657314	7.41725e-07	1.83257e-05	HWN72_12940	NC_999999999.1	2720062	2720964	-	903	protein_coding	ROK family protein && PF00480:ROK family	ROK	1032	892	1470	1524	67.828	56.5612	88.4034	90.0777
HWN72_28855	262.379	236.647	453.003	503.82	-0.939403	7.43583e-07	1.83257e-05	HWN72_28855	NC_999999999.1	6265788	6266636	+	849	protein_coding	transglutaminase family protein && PF01841:Transglutaminase-like superfamily	Transglut_core	263	241	445	509	18.3851	16.2537	28.4637	31.9986
HWN72_06685	34998.2	35546.1	46665.5	49064.5	-0.440443	8.05413e-07	1.97786e-05	HWN72_06685	NC_999999999.1	1400414	1401697	-	1284	protein_coding	citrate synthase && PF00285:Citrate synthase	Citrate_synt	35081	36200	45841	49569	1621.53	1614.3	1938.78	2060.47
HWN72_19135	526.754	524.354	876.485	855.206	-0.720246	8.2105e-07	2.00909e-05	HWN72_19135	NC_999999999.1	4062070	4062627	-	558	protein_coding	DUF305 domain-containing protein && PF03713:Domain of unknown function (DUF305)	-	528	534	861	864	56.1587	54.796	83.7932	82.6418
HWN72_06815	3080.71	3245.3	4385.48	4557.14	-0.4994	9.52746e-07	2.32308e-05	HWN72_06815	NC_999999999.1	1430984	1432042	-	1059	protein_coding	NAD(P)-dependent alcohol dehydrogenase && PF08240:Alcohol dehydrogenase GroES-like domain|PF00107:Zinc-binding dehydrogenase	ADH_zinc_N	3088	3305	4308	4604	173.061	178.697	220.912	232.038
HWN72_11455	2371.39	2676.76	1711.23	1694.58	0.567809	1.03417e-06	2.51271e-05	HWN72_11455	NC_999999999.1	2414991	2415971	+	981	protein_coding	aspartate carbamoyltransferase catalytic subunit && PF02729:Aspartate/ornithine carbamoyltransferase, carbamoyl-P binding domain|PF00185:Aspartate/ornithine carbamoyltransferase, Asp/Orn binding domain	-	2377	2726	1681	1712	143.806	159.11	93.0547	93.144
HWN72_07875	1869.58	1711.52	2682.39	2557.7	-0.549206	1.20132e-06	2.90855e-05	HWN72_07875	NC_999999999.1	1649997	1651505	+	1509	protein_coding	CpaF family protein && PF00437:Type II/IV secretion system protein	-	1874	1743	2635	2584	73.7051	66.1378	94.8268	91.3952
HWN72_28830	483.855	372.154	803.19	728.509	-0.839573	1.21632e-06	2.93452e-05	HWN72_28830	NC_999999999.1	6257455	6259749	-	2295	protein_coding	FdhF/YdeP family oxidoreductase && PF00384:Molybdopterin oxidoreductase|PF01568:Molydopterin dinucleotide binding domain	-	485	379	789	736	12.5423	9.4558	18.6696	17.1165
HWN72_22405	235.443	198.351	428.572	420.674	-0.969367	1.25614e-06	3.02001e-05	coxB	NC_999999999.1	4782021	4783127	-	1107	protein_coding	cytochrome c oxidase subunit II && PF00034:Cytochrome c|PF00116:Cytochrome C oxidase subunit II, periplasmic domain	-	236	202	421	425	12.6527	10.4483	20.6526	20.4909
HWN72_16505	5372.29	5461.53	7180.87	8122.48	-0.498334	1.28626e-06	3.08164e-05	HWN72_16505	NC_999999999.1	3440315	3440941	+	627	protein_coding	cell wall hydrolase && PF07486:Cell Wall Hydrolase	-	5385	5562	7054	8206	509.724	507.932	610.953	698.529
Novel01024	328.223	304.4	155.752	142.534	1.08482	1.45853e-06	3.48225e-05	-	NC_999999999.1	6426240	6426736	-	497	-	-	-	329	310	153	144	39.2877	35.7147	16.7176	15.4642
HWN72_16195	394.068	327.967	580.252	784.929	-0.919374	1.49666e-06	3.56092e-05	HWN72_16195	NC_999999999.1	3381943	3382191	+	249	protein_coding	hypothetical protein && -	-	395	334	570	793	94.1489	76.8049	124.313	169.979
HWN72_08390	2450.2	2843.69	1848.66	1693.59	0.57978	1.79924e-06	4.25141e-05	HWN72_08390	NC_999999999.1	1747729	1748541	+	813	protein_coding	helix-turn-helix domain-containing protein && PF09339:IclR helix-turn-helix domain	-	2456	2896	1816	1711	179.29	203.962	121.301	112.326
HWN72_26485	181.57	105.067	43.7734	35.6336	1.8522	1.79787e-06	4.25141e-05	HWN72_26485	NC_999999999.1	5749996	5750235	+	240	protein_coding	hypothetical protein && -	-	182	107	43	36	45.0067	25.5279	9.72964	8.00592
HWN72_02960	1497.46	1243.13	2007.47	2205.32	-0.620439	1.93466e-06	4.55572e-05	HWN72_02960	NC_999999999.1	608200	608682	+	483	protein_coding	RDD family protein && PF06271:RDD family	-	1501	1266	1972	2228	184.438	150.082	221.717	246.2
HWN72_08750	638.489	743.326	1056.67	1175.91	-0.692124	1.96283e-06	4.60629e-05	HWN72_08750	NC_999999999.1	1828338	1828925	-	588	protein_coding	hypothetical protein && -	-	640	757	1038	1188	64.5981	73.7157	95.8649	107.835
Novel00886	1297.93	1141.99	1805.91	1864.83	-0.589336	1.98677e-06	4.64661e-05	-	NC_999999999.1	4342105	4345453	-	3349	-	PF01545:Cation efflux family|PF13360:PQQ-like domain	-	1301	1163	1774	1884	23.0558	19.8841	28.7659	30.0252
Novel00907	421.004	354.479	636.241	729.499	-0.816834	2.02819e-06	4.72739e-05	-	NC_999999999.1	4539474	4540087	-	614	-	-	-	422	361	625	737	40.7907	33.6651	55.2779	64.0648
HWN72_12710	259.386	227.809	108.924	99.972	1.22185	2.13748e-06	4.96532e-05	HWN72_12710	NC_999999999.1	2658653	2659780	+	1128	protein_coding	sulfotransferase && PF13469:Sulfotransferase family	-	260	232	107	101	13.6799	11.7766	5.15127	4.77895
HWN72_02250	3104.65	3249.23	4575.84	4320.57	-0.485543	2.19942e-06	5.09198e-05	ahpF	NC_999999999.1	488525	490126	-	1602	protein_coding	alkyl hydroperoxide reductase subunit F && PF07992:Pyridine nucleotide-disulphide oxidoreductase|PF13192:Thioredoxin domain	Pyr_redox_2	3112	3309	4495	4365	115.291	118.27	152.373	145.426
HWN72_04740	12571.3	10155.2	16266.4	16634	-0.53375	2.22273e-06	5.12869e-05	HWN72_04740	NC_999999999.1	979802	980371	+	570	protein_coding	superoxide dismutase family protein && PF00080:Copper/zinc superoxide dismutase (SODC)	-	12601	10342	15979	16805	1312.04	1038.89	1522.35	1573.56
HWN72_07900	1744.87	1588.77	2336.28	2566.61	-0.556636	2.26271e-06	5.20349e-05	HWN72_07900	NC_999999999.1	1654215	1654346	+	132	protein_coding	entericidin A/B family lipoprotein && -	-	1749	1618	2295	2593	786.381	701.853	944.166	1048.45
HWN72_10395	1884.54	2027.7	1330.51	1333.29	0.554541	2.39149e-06	5.48129e-05	HWN72_10395	NC_999999999.1	2185447	2186088	+	642	protein_coding	phosphoribosylanthranilate isomerase && PF00697:N-(5'phosphoribosyl)anthranilate (PRA) isomerase	-	1889	2065	1307	1347	174.628	184.173	110.555	111.983
HWN72_28170	510.792	709.94	345.097	290.018	0.943099	2.40107e-06	5.48496e-05	metB	NC_999999999.1	6135948	6137120	+	1173	protein_coding	cystathionine gamma-synthase && PF01053:Cys/Met metabolism PLP-dependent enzyme	Cys_Met_Meta_PP	512	723	339	293	25.9053	35.2925	15.6943	13.3318
HWN72_28925	1536.37	1501.38	2091.96	2429.02	-0.573742	2.44226e-06	5.56059e-05	HWN72_28925	NC_999999999.1	6280597	6283167	-	2571	protein_coding	GAF domain-containing protein && PF01590:GAF domain|PF00360:Phytochrome region|PF07536:HWE histidine kinase	GAF	1540	1529	2055	2454	35.5497	34.0524	43.406	50.944
HWN72_06615	22150.6	23193.4	33789	29311.6	-0.476731	2.4518e-06	5.56388e-05	nuoL	NC_999999999.1	1383716	1385827	+	2112	protein_coding	NADH-quinone oxidoreductase subunit L && PF00361:Proton-conducting membrane transporter|PF00662:NADH-Ubiquinone oxidoreductase (complex I), chain 5 N-terminus|PF06455:NADH dehydrogenase subunit 5 C-terminus	-	22203	23620	33192	29613	623.929	640.365	853.452	748.357
HWN72_11115	2096.04	2224.09	3102.82	3027.87	-0.504931	2.53382e-06	5.73111e-05	cpaB	NC_999999999.1	2340897	2341904	+	1008	protein_coding	Flp pilus assembly protein CpaB && PF16976:Flp pilus assembly protein RcpC/CpaB|PF08666:SAF domain	-	2101	2265	3048	3059	123.704	128.662	164.208	161.972
HWN72_06560	7387.52	7739.63	10208.4	10302.1	-0.439211	2.63301e-06	5.91652e-05	HWN72_06560	NC_999999999.1	1374659	1375468	+	810	protein_coding	NADH-quinone oxidoreductase subunit C && PF00329:Respiratory-chain NADH dehydrogenase, 30 Kd subunit	-	7405	7882	10028	10408	542.572	557.177	672.309	685.808
HWN72_28865	249.41	228.791	421.446	478.084	-0.911826	2.62475e-06	5.91652e-05	HWN72_28865	NC_999999999.1	6266810	6267559	-	750	protein_coding	Crp/Fnr family transcriptional regulator && PF13545:Crp-like helix-turn-helix domain|PF00027:Cyclic nucleotide-binding domain	cNMP_binding	250	233	414	483	19.7832	17.7884	29.9763	34.3721
HWN72_02255	16755.4	16319.8	21544.6	23220.2	-0.43663	2.66522e-06	5.96939e-05	ahpC	NC_999999999.1	490336	490902	-	567	protein_coding	peroxiredoxin && PF00578:AhpC/TSA family	-	16795	16620	21164	23459	1757.98	1678.38	2027	2208.24
HWN72_15840	7825.49	7967.44	10777.4	10537.6	-0.432586	2.81334e-06	6.2807e-05	bcsA	NC_999999999.1	3307668	3312146	-	4479	protein_coding	UDP-forming cellulose synthase catalytic subunit && PF00535:Glycosyl transferase family 2|PF07238:PilZ domain|PF03170:Bacterial cellulose synthase subunit|PF03552:Cellulose synthase	Glycos_transf_2	7844	8114	10587	10646	103.938	103.728	128.361	126.86
HWN72_22275	364.138	238.611	137.428	117.789	1.23993	2.99908e-06	6.67368e-05	HWN72_22275	NC_999999999.1	4754076	4754480	-	405	protein_coding	hypothetical protein && -	-	365	243	135	119	53.4879	34.3552	18.1017	15.6824
HWN72_03870	717.303	756.092	1138.11	1134.34	-0.625051	3.0464e-06	6.73538e-05	HWN72_03870	NC_999999999.1	797899	799347	-	1449	protein_coding	alginate export family protein && PF13372:Alginate export	-	719	770	1118	1146	29.4495	30.4273	41.8999	42.2121
HWN72_08490	354.162	275.924	557.856	588.944	-0.864313	3.03958e-06	6.73538e-05	HWN72_08490	NC_999999999.1	1770756	1771691	+	936	protein_coding	cation diffusion facilitator family transporter && PF01545:Cation efflux family	-	355	281	548	595	22.5097	17.1899	31.7939	33.9282
HWN72_15785	32618.8	34978.6	44101.2	47602.5	-0.440013	3.12186e-06	6.8801e-05	cyoA	NC_999999999.1	3291068	3292402	-	1335	protein_coding	ubiquinol oxidase subunit II && PF06481:COX Aromatic Rich Motif	-	32696	35622	43322	48092	1453.55	1527.84	1762.25	1922.7
HWN72_12095	4461.44	5449.75	7416.02	6977.26	-0.538215	3.1374e-06	6.89226e-05	rpmC	NC_999999999.1	2540668	2540874	-	207	protein_coding	50S ribosomal protein L29 && -	-	4472	5550	7285	7049	1282.18	1535.2	1911.17	1817.51
Novel00290	13030.2	11660.5	17013.6	16802.2	-0.453741	3.18664e-06	6.97814e-05	-	NC_999999999.1	1373996	1383643	-	9648	-	PF10588:NADH-ubiquinone oxidoreductase-G iron-sulfur binding region|PF09326:NADH-ubiquinone oxidoreductase subunit G, C-terminal|PF13510:2Fe-2S iron-sulfur cluster binding domain|PF00384:Molybdopterin oxidoreductase|PF10531:SLBB domain|PF10589:NADH-ubiquinone oxidoreductase-F iron-sulfur binding region|PF01512:Respiratory-chain NADH dehydrogenase 51 Kd subunit|PF01257:Thioredoxin-like [2Fe-2S] fe…	-	13061	11875	16713	16975	80.3446	70.4755	94.0712	93.9059
HWN72_24305	235.443	215.044	100.781	90.0738	1.23926	3.26876e-06	7.13523e-05	HWN72_24305	NC_999999999.1	5222085	5222477	+	393	protein_coding	hypothetical protein && -	-	236	219	99	91	35.6399	31.9075	13.6799	12.3586
HWN72_04220	10948.1	12184.9	15847	15784.7	-0.451408	3.30029e-06	7.18127e-05	accC	NC_999999999.1	884521	885873	-	1353	protein_coding	acetyl-CoA carboxylase biotin carboxylase subunit && PF02786:Carbamoyl-phosphate synthase L chain, ATP binding domain|PF02785:Biotin carboxylase C-terminal domain|PF00289:Carbamoyl-phosphate synthase L chain, N-terminal domain	CPSase_L_D2	10974	12409	15567	15947	481.376	525.147	624.808	629.074
HWN72_10595	972.699	1045.76	1503.56	1512.45	-0.579338	3.36953e-06	7.3088e-05	HWN72_10595	NC_999999999.1	2228138	2228644	-	507	protein_coding	glutathione peroxidase && PF00255:Glutathione peroxidase	GSHPx	975	1065	1477	1528	114.134	120.277	158.202	160.855
HWN72_30560	259.386	205.225	104.852	88.0942	1.26812	3.53826e-06	7.62797e-05	HWN72_30560	NC_999999999.1	6621971	6622213	-	243	protein_coding	hypothetical protein && -	-	260	209	103	89	63.5016	49.2472	23.0182	19.5481
Novel00538	3711.22	3409.29	5297.6	4767.97	-0.499363	3.53886e-06	7.62797e-05	-	NC_999999999.1	2400286	2402936	+	2651	-	PF00593:TonB dependent receptor|PF07715:TonB-dependent Receptor Plug Domain	TonB_dep_Rec	3720	3472	5204	4817	83.2819	74.9914	106.602	96.9811
HWN72_03585	4897.41	4801.67	3636.24	3335.7	0.476332	3.5722e-06	7.67577e-05	HWN72_03585	NC_999999999.1	716701	719160	-	2460	protein_coding	TonB-dependent receptor && PF07715:TonB-dependent Receptor Plug Domain	-	4909	4890	3572	3370	118.434	113.819	78.8526	73.1164
HWN72_26040	2261.65	2150.44	1554.46	1510.47	0.525617	3.70036e-06	7.92639e-05	HWN72_26040	NC_999999999.1	5638957	5639946	+	990	protein_coding	phosphatase PAP2 family protein && PF14378:PAP2 superfamily	-	2267	2190	1527	1526	135.904	126.663	83.7613	82.2696
Novel00136	274.351	284.762	506.957	489.962	-0.834244	3.7403e-06	7.98704e-05	-	NC_999999999.1	590784	591166	+	383	-	PF02566:OsmC-like protein	-	275	290	498	495	42.6139	43.3552	70.6106	68.9805
HWN72_04525	1163.25	1019.25	682.05	705.743	0.653064	3.90219e-06	8.28131e-05	HWN72_04525	NC_999999999.1	946661	946849	+	189	protein_coding	hypothetical protein && -	-	1166	1038	670	713	366.146	314.469	192.51	201.348
HWN72_21065	347.179	398.666	186.291	194.995	0.967999	3.90095e-06	8.28131e-05	HWN72_21065	NC_999999999.1	4488924	4491434	+	2511	protein_coding	TonB-dependent receptor && PF00593:TonB dependent receptor|PF07715:TonB-dependent Receptor Plug Domain	TonB_dep_Rec	348	406	183	197	8.22526	9.25808	3.95771	4.18735
HWN72_06565	10581	11736.1	15473.4	14975	-0.448202	4.16761e-06	8.81738e-05	HWN72_06565	NC_999999999.1	1375471	1376676	+	1206	protein_coding	NADH-quinone oxidoreductase subunit D && PF00346:Respiratory-chain NADH dehydrogenase, 49 Kd subunit	-	10606	11952	15200	15129	521.941	567.46	684.441	669.55
HWN72_12655	2947.03	3865.89	2304.72	2130.1	0.619491	4.27898e-06	9.02523e-05	rsmH	NC_999999999.1	2650144	2651160	-	1017	protein_coding	16S rRNA (cytosine(1402)-N(4))-methyltransferase RsmH && PF01795:MraW methylase family	-	2954	3937	2264	2152	172.388	221.659	120.891	112.938
HWN72_21620	3034.82	3094.08	4113.68	4383.92	-0.47145	4.31733e-06	9.06411e-05	HWN72_21620	NC_999999999.1	4606299	4607858	-	1560	protein_coding	GNAT family N-acetyltransferase && PF00795:Carbon-nitrogen hydrolase	CN_hydrolase	3042	3151	4041	4429	115.732	115.655	140.671	151.531
HWN72_24320	409.032	439.908	249.406	166.29	1.03094	4.32378e-06	9.06411e-05	HWN72_24320	NC_999999999.1	5227349	5228746	+	1398	protein_coding	TolC family protein && PF02321:Outer membrane efflux protein	OEP	410	448	245	168	17.4058	18.349	9.51697	6.4139
HWN72_28605	556.683	571.487	875.467	908.657	-0.661249	4.60772e-06	9.62999e-05	HWN72_28605	NC_999999999.1	6213778	6215574	+	1797	protein_coding	glycoside hydrolase family 15 protein && PF00723:Glycosyl hydrolases family 15	-	558	582	860	918	18.4291	18.5446	25.989	27.2656
HWN72_07090	10623.9	10714.9	14220.2	14213.8	-0.414143	4.63039e-06	9.64805e-05	HWN72_07090	NC_999999999.1	1488547	1492812	+	4266	protein_coding	translocation/assembly module TamB domain-containing protein && PF04357:Family of unknown function (DUF490)	-	10649	10912	13969	14360	148.151	146.462	177.821	179.661
HWN72_29990	900.869	824.827	1269.43	1350.12	-0.602265	4.82276e-06	0.000100185	copC	NC_999999999.1	6513502	6513882	-	381	protein_coding	copper homeostasis periplasmic binding protein CopC && PF04234:CopC domain	-	903	840	1247	1364	140.663	126.24	177.738	191.078
HWN72_23345	183.566	183.622	73.2949	72.257	1.33503	4.97612e-06	0.00010306	HWN72_23345	NC_999999999.1	4981520	4983730	+	2211	protein_coding	TonB-dependent receptor && PF07715:TonB-dependent Receptor Plug Domain|PF00593:TonB dependent receptor	TonB_dep_Rec	184	187	72	73	4.93908	4.84278	1.76841	1.7622
HWN72_10490	7802.54	8649.88	5822.88	6128.98	0.461063	5.23026e-06	0.000107998	HWN72_10490	NC_999999999.1	2204356	2205741	-	1386	protein_coding	DEAD/DEAH box helicase && PF00271:Helicase conserved C-terminal domain|PF00270:DEAD/DEAH box helicase	DEAD	7821	8809	5720	6192	334.901	363.919	224.116	238.445
HWN72_14135	1807.72	1367.84	2392.27	2525.04	-0.630985	5.41204e-06	0.000111417	HWN72_14135	NC_999999999.1	2948600	2948827	+	228	protein_coding	DUF2171 domain-containing protein && -	-	1812	1393	2350	2551	471.673	349.831	559.722	597.167
HWN72_10855	17758	15697.2	23774	22162.1	-0.4574	5.46539e-06	0.000112179	HWN72_10855	NC_999999999.1	2287647	2288318	-	672	protein_coding	porin family protein && PF13505:Outer membrane protein beta-barrel domain	-	17800	15986	23354	22390	1572.06	1362.11	1887.26	1778.3
HWN72_14490	914.836	935.786	584.324	598.842	0.64533	5.63715e-06	0.00011536	rfbA	NC_999999999.1	3022905	3023807	+	903	protein_coding	glucose-1-phosphate thymidylyltransferase RfbA && PF00483:Nucleotidyl transferase	-	917	953	574	605	60.2697	60.4292	34.5194	35.7592
HWN72_07380	4438.5	3577.2	5696.65	5942.89	-0.53819	5.66023e-06	0.000115489	HWN72_07380	NC_999999999.1	1548198	1548458	+	261	protein_coding	hypothetical protein && -	-	4449	3643	5596	6004	1011.67	799.209	1164.33	1227.78
HWN72_18635	2112	2058.14	2865.63	2973.43	-0.485674	5.70456e-06	0.000116049	HWN72_18635	NC_999999999.1	3934902	3936980	-	2079	protein_coding	response regulator && PF00072:Response regulator receiver domain|PF08447:PAS fold|PF02518:Histidine kinase-, DNA gyrase B-, and HSP90-like ATPase|PF00512:His Kinase A (phospho-acceptor) domain	HATPase_c	2117	2096	2815	3004	60.4343	57.7269	73.5298	77.1198
HWN72_29380	1255.03	1087	1677.64	1838.1	-0.586217	5.78085e-06	0.000117254	HWN72_29380	NC_999999999.1	6378848	6380425	-	1578	protein_coding	DUF389 domain-containing protein && PF04087:Domain of unknown function (DUF389)	-	1258	1107	1648	1857	47.3141	40.1682	56.7139	62.8095
HWN72_05340	3198.43	3346.44	4443.51	4533.39	-0.455844	6.02696e-06	0.000121886	HWN72_05340	NC_999999999.1	1094224	1095528	-	1305	protein_coding	FAD-dependent oxidoreductase && PF07992:Pyridine nucleotide-disulphide oxidoreductase	Pyr_redox_2	3206	3408	4365	4580	145.804	149.531	181.641	187.316
HWN72_09145	367.131	330.913	184.255	173.219	0.965548	6.22811e-06	0.000125585	HWN72_09145	NC_999999999.1	1903779	1903855	+	77	protein_coding	tRNA-Pro && -	-	368	337	181	175	283.645	250.6	127.652	121.302
HWN72_16550	6053.68	6705.65	8634.55	8773.78	-0.448211	6.50372e-06	0.000130759	HWN72_16550	NC_999999999.1	3446234	3446839	-	606	protein_coding	protein-L-isoaspartate O-methyltransferase && PF01135:Protein-L-isoaspartate(D-aspartate) O-methyltransferase (PCMT)	-	6068	6829	8482	8864	594.279	645.247	760.09	780.688
HWN72_02605	1720.93	1619.21	1103.5	1174.92	0.551774	6.6663e-06	0.000133249	HWN72_02605	NC_999999999.1	548521	548979	+	459	protein_coding	YbgC/FadM family acyl-CoA thioesterase && PF03061:Thioesterase superfamily	4HBT	1725	1649	1084	1187	223.046	205.707	128.25	138.025
Novel00291	4607.1	4333.29	6185.28	5986.44	-0.445129	6.65375e-06	0.000133249	-	NC_999999999.1	1383895	1389353	-	5459	-	PF00662:NADH-Ubiquinone oxidoreductase (complex I), chain 5 N-terminus|PF00361:Proton-conducting membrane transporter|PF06455:NADH dehydrogenase subunit 5 C-terminus|PF03099:Biotin/lipoate A/B protein ligase family	BPL_LipA_LipB	4618	4413	6076	6048	50.2063	46.2874	60.4428	59.1315
HWN72_06570	1780.79	1872.55	2502.21	2671.53	-0.502008	6.96009e-06	0.000138718	HWN72_06570	NC_999999999.1	1376673	1377023	+	351	protein_coding	nuclear transport factor 2 family protein && PF12680:SnoaL-like domain	-	1785	1907	2458	2699	301.82	311.089	380.29	410.408
HWN72_02895	544.711	585.234	323.719	337.529	0.772955	7.11523e-06	0.0001414	HWN72_02895	NC_999999999.1	594283	594657	-	375	protein_coding	hypothetical protein && -	-	546	596	318	341	86.4129	91.0032	46.0506	48.5337
HWN72_03495	637.492	666.735	391.924	397.909	0.723578	7.38697e-06	0.000146377	HWN72_03495	NC_999999999.1	692114	694306	+	2193	protein_coding	poly(beta-D-mannuronate) lyase && PF14592:Chondroitinase B	-	639	679	385	402	17.2934	17.7285	9.5337	9.7838
HWN72_13545	12170.2	13594.9	18226	16932.9	-0.448451	7.40868e-06	0.000146385	HWN72_13545	NC_999999999.1	2833168	2833857	-	690	protein_coding	Tim44 domain-containing protein && PF04280:Tim44-like domain	-	12199	13845	17904	17107	1049.28	1148.91	1409.1	1323.26
HWN72_06585	15240.9	15639.3	20269.1	20508.1	-0.401078	7.58872e-06	0.000149513	nuoF	NC_999999999.1	1377910	1379220	+	1311	protein_coding	NADH-quinone oxidoreductase subunit NuoF && PF01512:Respiratory-chain NADH dehydrogenase 51 Kd subunit|PF10531:SLBB domain|PF10589:NADH-ubiquinone oxidoreductase-F iron-sulfur binding region	-	15277	15927	19911	20719	691.596	695.621	824.765	843.502
HWN72_27290	1881.55	1652.6	2397.36	2847.72	-0.569739	7.83215e-06	0.000153868	HWN72_27290	NC_999999999.1	5928951	5929967	+	1017	protein_coding	MucR family transcriptional regulator && PF05443:ROS/MUCR transcriptional regulator protein	ROS_MUCR	1886	1683	2355	2877	110.062	94.7556	125.75	150.987
HWN72_15980	4433.51	4837.02	7128.95	6026.04	-0.504826	8.09626e-06	0.000158604	HWN72_15980	NC_999999999.1	3336386	3338332	+	1947	protein_coding	hypothetical protein && -	-	4444	4926	7003	6088	135.464	144.867	195.325	166.889
HWN72_03220	198.53	119.796	51.9172	54.4402	1.58113	8.24355e-06	0.00016103	HWN72_03220	NC_999999999.1	652514	652603	+	90	protein_coding	tRNA-Ser && -	-	199	122	51	55	131.228	77.6174	30.7728	32.6167
HWN72_21830	171.594	108.013	285.036	339.509	-1.16012	8.40683e-06	0.000163755	HWN72_21830	NC_999999999.1	4645323	4645862	+	540	protein_coding	hypothetical protein && -	-	172	110	280	343	18.9039	11.6638	28.1581	33.9016
HWN72_07905	1386.72	1331.51	1954.53	1930.15	-0.515148	8.57429e-06	0.000166545	HWN72_07905	NC_999999999.1	1654467	1654598	+	132	protein_coding	entericidin A/B family lipoprotein && -	-	1390	1356	1920	1950	624.969	588.203	789.891	788.462
HWN72_10685	989.659	973.1	1370.21	1564.91	-0.580662	8.66969e-06	0.000167923	HWN72_10685	NC_999999999.1	2248189	2249064	+	876	protein_coding	neutral zinc metallopeptidase && PF04228:Putative neutral zinc metallopeptidase	-	992	991	1346	1581	67.2086	64.7756	83.4412	96.327
Novel00467	2952.02	2354.69	1775.37	1788.61	0.574262	8.73818e-06	0.000168774	-	NC_999999999.1	2175655	2176482	+	828	-	PF13617:YnbE-like lipoprotein|PF07027:Protein of unknown function (DUF1318)	-	2959	2398	1744	1807	212.096	165.829	114.381	116.479
HWN72_28350	349.174	304.4	597.557	533.514	-0.791277	8.94101e-06	0.000172208	HWN72_28350	NC_999999999.1	6163908	6164096	+	189	protein_coding	DUF3606 domain-containing protein && -	-	350	310	587	539	109.907	93.9164	168.661	152.211
HWN72_06605	2745.5	2895.73	3707.5	4245.35	-0.495501	9.06171e-06	0.000173725	HWN72_06605	NC_999999999.1	1382792	1383409	+	618	protein_coding	NADH-quinone oxidoreductase subunit J && PF00499:NADH-ubiquinone/plastoquinone oxidoreductase chain 6	-	2752	2949	3642	4289	264.288	273.23	320.03	370.414
HWN72_11975	891.89	815.008	553.784	524.606	0.662532	9.07028e-06	0.000173725	HWN72_11975	NC_999999999.1	2522617	2524179	-	1563	protein_coding	acyl--CoA ligase && PF13193:AMP-binding enzyme C-terminal domain|PF00501:AMP-binding enzyme	AMP-binding	894	830	544	530	33.9466	30.4061	18.9008	18.0983
HWN72_28840	280.337	233.701	438.752	497.881	-0.865974	9.12891e-06	0.000174362	HWN72_28840	NC_999999999.1	6260225	6261907	-	1683	protein_coding	FAD/NAD(P)-binding protein && PF13454:FAD-NAD(P)-binding	-	281	238	431	503	9.90922	8.09719	13.907	15.9516
HWN72_10240	894.883	892.581	1285.72	1362	-0.566891	9.61554e-06	0.000183148	HWN72_10240	NC_999999999.1	2158073	2158408	+	336	protein_coding	hypothetical protein && -	-	897	909	1263	1376	158.442	154.905	204.129	218.574
HWN72_11505	846.996	745.29	1136.07	1344.18	-0.639613	9.97082e-06	0.000189391	HWN72_11505	NC_999999999.1	2425906	2426559	+	654	protein_coding	CHAP domain-containing protein && PF05257:CHAP domain	-	849	759	1116	1358	77.0455	66.4516	92.6672	110.826
HWN72_22250	714.31	613.711	966.068	1155.12	-0.675863	1.03394e-05	0.00019585	HWN72_22250	NC_999999999.1	4743733	4745244	+	1512	protein_coding	AAA family ATPase && PF06745:KaiC	-	716	625	949	1167	28.1047	23.6685	34.0843	41.1945
HWN72_13975	317.249	261.195	116.05	153.422	1.10125	1.03983e-05	0.000196425	HWN72_13975	NC_999999999.1	2911347	2911422	+	76	protein_coding	tRNA-Thr && -	-	318	266	114	155	248.331	200.406	81.4575	108.852
HWN72_20170	101.759	86.4105	24.4316	25.7354	1.90689	1.09803e-05	0.000206851	cyoD	NC_999999999.1	4282863	4283258	-	396	protein_coding	cytochrome o ubiquinol oxidase subunit IV && PF03626:Prokaryotic Cytochrome C oxidase subunit IV	-	102	88	24	26	15.287	12.7242	3.29121	3.50428
HWN72_15845	1348.81	1299.1	1856.81	1920.26	-0.512461	1.14294e-05	0.000214722	HWN72_15845	NC_999999999.1	3312143	3312913	-	771	protein_coding	ATPase && PF06564:Cellulose biosynthesis protein BcsQ	-	1352	1323	1824	1940	104.073	98.2533	128.472	134.297
HWN72_09550	1237.07	1075.22	714.626	787.898	0.621732	1.23732e-05	0.00023182	HWN72_09550	NC_999999999.1	2009181	2009633	-	453	protein_coding	MarR family transcriptional regulator && PF01047:MarR family	MarR	1240	1095	702	796	162.458	138.407	84.1547	93.7854
HWN72_11940	447.94	539.083	283	274.181	0.825133	1.26832e-05	0.000236341	HWN72_11940	NC_999999999.1	2516082	2516513	+	432	protein_coding	hypothetical protein && -	-	449	549	278	277	61.685	72.7663	34.9463	34.2229
HWN72_25905	337.202	373.136	588.395	596.863	-0.738529	1.26535e-05	0.000236341	HWN72_25905	NC_999999999.1	5604458	5605792	+	1335	protein_coding	dicarboxylate/amino acid:cation symporter && PF00375:Sodium:dicarboxylate symporter family	SDF	338	380	578	603	15.0263	16.2984	23.5118	24.1077
HWN72_15230	2733.53	2736.66	2059.38	1796.53	0.50463	1.28862e-05	0.000239298	HWN72_15230	NC_999999999.1	3175109	3175507	-	399	protein_coding	flagellar biosynthesis repressor FlbT && PF07378:Flagellar protein FlbT	-	2740	2787	2023	1815	407.563	399.95	275.336	242.786
Novel00009	2649.73	2719.97	4230.75	3476.26	-0.521245	1.29115e-05	0.000239298	-	NC_999999999.1	50565	53054	+	2490	-	PF02359:Cell division protein 48 (CDC48), N-terminal domain|PF02933:Cell division protein 48 (CDC48), domain 2|PF00004:ATPase family associated with various cellular activities (AAA)	AAA	2656	2770	4156	3512	63.3062	63.6975	90.6391	75.2793
HWN72_06395	1331.85	1489.6	974.212	928.453	0.568532	1.30959e-05	0.000242062	HWN72_06395	NC_999999999.1	1336986	1337189	+	204	protein_coding	hypothetical protein && -	-	1335	1517	957	938	388.39	425.792	254.754	245.41
HWN72_28355	219.481	165.947	363.421	381.082	-0.950212	1.35542e-05	0.000249862	HWN72_28355	NC_999999999.1	6164148	6164750	+	603	protein_coding	cysteine hydrolase && PF00857:Isochorismatase family	Isochorismatase	220	169	357	385	21.6532	16.0476	32.1507	34.0772
HWN72_30425	563.666	522.391	344.079	279.13	0.801661	1.36086e-05	0.000250194	HWN72_30425	NC_999999999.1	6594699	6594949	+	251	protein_coding	transposase && -	-	565	532	338	282	133.596	121.361	73.1278	59.9647
HWN72_08885	15685.9	15805.3	20151	21294	-0.39626	1.36724e-05	0.000250697	HWN72_08885	NC_999999999.1	1856561	1858126	-	1566	protein_coding	amino acid permease && PF13520:Amino acid permease	-	15723	16096	19795	21513	595.883	588.529	686.441	733.212
HWN72_11005	714.31	603.891	1032.24	1013.58	-0.634224	1.40093e-05	0.000254836	HWN72_11005	NC_999999999.1	2318252	2318905	+	654	protein_coding	YjbE family putative metal transport protein && PF03741:Integral membrane protein TerC family	-	716	615	1014	1024	64.9759	53.8442	84.1976	83.5685
HWN72_12720	586.612	341.714	1428.23	1835.13	-1.81375	1.39729e-05	0.000254836	HWN72_12720	NC_999999999.1	2660849	2661295	+	447	protein_coding	hypothetical protein && -	-	588	348	1403	1854	78.0705	44.5773	170.447	221.372
HWN72_26765	175.585	93.284	44.7913	34.6438	1.75943	1.40093e-05	0.000254836	HWN72_26765	NC_999999999.1	5814379	5815005	-	627	protein_coding	GntR family transcriptional regulator && PF00392:Bacterial regulatory proteins, gntR family	GntR	176	95	44	35	16.6595	8.67557	3.81088	2.97934
HWN72_17080	1333.84	1218.58	806.244	893.809	0.586106	1.41e-05	0.00025581	HWN72_17080	NC_999999999.1	3550874	3553147	-	2274	protein_coding	TonB-dependent receptor && PF00593:TonB dependent receptor|PF07715:TonB-dependent Receptor Plug Domain	TonB_dep_Rec	1337	1241	792	903	34.8946	31.2481	18.9136	21.1942
HWN72_09080	4909.38	5203.28	6741.1	6793.15	-0.420439	1.47389e-05	0.000266697	secF	NC_999999999.1	1893978	1894967	-	990	protein_coding	protein translocase subunit SecF && PF02355:Protein export membrane protein|PF07549:SecD/SecF GG Motif	-	4921	5299	6622	6863	295.009	306.479	363.24	369.998
HWN72_28845	1099.4	901.418	1475.06	1542.14	-0.592778	1.53052e-05	0.000276216	HWN72_28845	NC_999999999.1	6262202	6264802	-	2601	protein_coding	response regulator && PF00072:Response regulator receiver domain|PF08447:PAS fold|PF00512:His Kinase A (phospho-acceptor) domain|PF02518:Histidine kinase-, DNA gyrase B-, and HSP90-like ATPase	Response_reg	1102	918	1449	1558	25.1454	20.209	30.2529	31.9703
HWN72_08690	5774.34	5483.14	4194.1	4196.85	0.423966	1.61407e-05	0.000290532	HWN72_08690	NC_999999999.1	1818342	1818638	-	297	protein_coding	integration host factor subunit alpha && -	-	5788	5584	4120	4240	1156.62	1076.54	753.322	761.956
HWN72_11450	3380	3245.3	4412.97	4530.42	-0.43286	1.69767e-05	0.000304783	sppA	NC_999999999.1	2412937	2414835	-	1899	protein_coding	signal peptide peptidase SppA && PF01343:Peptidase family S49	Peptidase_S49	3388	3305	4335	4577	105.885	99.6525	123.966	128.64
HWN72_11650	273.353	333.859	166.95	126.697	1.04888	1.7502e-05	0.00031322	HWN72_11650	NC_999999999.1	2449852	2451105	-	1254	protein_coding	MFS transporter && PF07690:Major Facilitator Superfamily	MFS_1	274	340	164	128	12.9679	15.5247	7.10209	5.44794
HWN72_23460	243.424	281.816	112.996	136.595	1.07304	1.75378e-05	0.00031322	HWN72_23460	NC_999999999.1	5004611	5009035	-	4425	protein_coding	autotransporter domain-containing protein && PF12951:Autotransporter-associated beta strand repeat|PF03797:Autotransporter beta-domain	-	244	287	111	138	3.27261	3.71373	1.36223	1.66451
HWN72_14230	512.787	506.68	816.424	775.031	-0.64248	1.77878e-05	0.000316656	HWN72_14230	NC_999999999.1	2972284	2973021	+	738	protein_coding	EF-hand domain-containing protein && PF13202:EF hand	-	514	516	802	783	41.3356	40.0346	59.0143	56.6273
HWN72_21325	6377.91	3955.24	13916.9	14371.2	-1.45292	1.78223e-05	0.000316656	HWN72_21325	NC_999999999.1	4539924	4541915	+	1992	protein_coding	TonB-dependent receptor plug domain-containing protein && PF07715:TonB-dependent Receptor Plug Domain|PF00593:TonB dependent receptor	TonB_dep_Rec	6393	4028	13671	14519	190.473	115.782	372.692	389.016
HWN72_17920	835.024	535.156	1122.84	1234.31	-0.782948	1.84335e-05	0.000326671	HWN72_17920	NC_999999999.1	3760831	3762933	-	2103	protein_coding	TonB-dependent siderophore receptor && PF00593:TonB dependent receptor|PF07715:TonB-dependent Receptor Plug Domain	TonB_dep_Rec	837	545	1103	1247	23.6213	14.8388	28.4824	31.6481
HWN72_00990	1553.33	1109.59	1948.42	2281.54	-0.667825	1.84909e-05	0.000326846	HWN72_00990	NC_999999999.1	225937	226179	-	243	protein_coding	GlsB/YeaQ/YmgE family stress response membrane protein && -	-	1557	1130	1914	2305	380.277	266.265	427.735	506.273
HWN72_12805	1012.6	1201.89	747.201	688.916	0.625001	1.86686e-05	0.000329141	HWN72_12805	NC_999999999.1	2685548	2686123	+	576	protein_coding	TMEM165/GDT1 family protein && PF01169:Uncharacterized protein family UPF0016	-	1015	1224	734	696	104.583	121.675	69.2011	64.4922
Novel00267	434.971	487.041	701.392	779.98	-0.68409	1.87602e-05	0.000329912	-	NC_999999999.1	1180132	1180633	+	502	-	-	-	436	496	689	788	51.5466	56.5744	74.5341	83.7805
HWN72_11275	2724.55	2459.75	3460.13	3719.75	-0.469883	2.0217e-05	0.000354622	HWN72_11275	NC_999999999.1	2375079	2375687	-	609	protein_coding	membrane integrity-associated transporter subunit PqiC && PF03886:ABC-type transport auxiliary lipoprotein component	-	2731	2505	3399	3758	266.147	235.522	303.091	329.352
HWN72_15780	32177.9	33338.7	41642.7	43841.2	-0.383794	2.07773e-05	0.000363524	cyoB	NC_999999999.1	3289050	3291062	-	2013	protein_coding	cytochrome o ubiquinol oxidase subunit I && PF00115:Cytochrome C and Quinol oxidase polypeptide I	-	32254	33952	40907	44292	950.949	965.747	1103.55	1174.36
HWN72_04270	1114.36	919.093	668.816	635.466	0.640649	2.10189e-05	0.000366816	HWN72_04270	NC_999999999.1	896352	896888	+	537	protein_coding	dihydrofolate reductase family protein && -	-	1117	936	657	642	123.451	99.8029	66.4402	63.8089
HWN72_02180	4273.89	4722.14	6720.74	5790.46	-0.475799	2.10993e-05	0.000367289	HWN72_02180	NC_999999999.1	465691	466863	+	1173	protein_coding	efflux RND transporter periplasmic adaptor subunit && PF16576:Barrel-sandwich domain of CusB or HlyD membrane-fusion	-	4284	4809	6602	5850	216.755	234.746	305.645	266.182
HWN72_21530	288.318	269.051	141.5	138.575	0.992815	2.13025e-05	0.000369889	HWN72_21530	NC_999999999.1	4585714	4586616	+	903	protein_coding	type II secretion system F family protein && PF00482:Type II secretion system (T2SS), protein F	-	289	274	139	140	18.9945	17.3742	8.35924	8.27486
HWN72_30020	795.119	636.295	1016.97	1300.63	-0.695488	2.32051e-05	0.00040191	HWN72_30020	NC_999999999.1	6519406	6519963	+	558	protein_coding	DUF305 domain-containing protein && PF03713:Domain of unknown function (DUF305)	-	797	648	999	1314	84.7699	66.494	97.2234	125.684
HWN72_07885	661.435	673.609	1043.43	967.056	-0.59056	2.33759e-05	0.00040385	HWN72_07885	NC_999999999.1	1652207	1652815	-	609	protein_coding	polyisoprenoid-binding protein && PF04264:YceI-like domain	-	663	686	1025	977	64.6121	64.4983	91.4	85.6244
HWN72_00665	1405.67	1192.07	1852.73	1912.34	-0.53553	2.43115e-05	0.000418655	HWN72_00665	NC_999999999.1	165549	166235	-	687	protein_coding	response regulator transcription factor && PF00486:Transcriptional regulatory protein, C terminal|PF00072:Response regulator receiver domain	Trans_reg_C	1409	1214	1820	1932	121.723	101.182	143.865	150.097
HWN72_11120	1906.49	1904.96	2703.77	2548.79	-0.462642	2.43546e-05	0.000418655	HWN72_11120	NC_999999999.1	2341952	2343472	+	1521	protein_coding	type II and III secretion system protein family protein && PF00263:Bacterial type II and III secretion system protein|PF13629:Pilus formation protein N terminal region	-	1911	1940	2656	2575	74.5674	73.0322	94.8284	90.3583
HWN72_19820	419.009	418.305	621.989	740.387	-0.702487	2.47374e-05	0.00042312	HWN72_19820	NC_999999999.1	4215314	4218199	+	2886	protein_coding	PAS domain S-box protein && PF00072:Response regulator receiver domain|PF08447:PAS fold|PF00512:His Kinase A (phospho-acceptor) domain|PF02518:Histidine kinase-, DNA gyrase B-, and HSP90-like ATPase|PF00989:PAS fold|PF08448:PAS fold	HATPase_c	420	426	611	748	8.63715	8.45191	11.497	13.8333
HWN72_28115	574.64	822.863	433.662	347.428	0.839742	2.46776e-05	0.00042312	HWN72_28115	NC_999999999.1	6125152	6126786	+	1635	protein_coding	nitrite/sulfite reductase && PF03460:Nitrite/Sulfite reductase ferredoxin-like half domain|PF01077:Nitrite and sulphite reductase 4Fe-4S domain	-	576	838	426	351	20.9085	29.3473	14.1492	11.458
HWN72_26065	7306.71	7738.65	10064.8	9779.44	-0.399387	2.5091e-05	0.000428103	HWN72_26065	NC_999999999.1	5644749	5645462	+	714	protein_coding	nucleoside triphosphate hydrolase && -	-	7324	7881	9887	9880	608.79	632.011	751.979	738.548
HWN72_05865	340.195	231.737	462.165	628.537	-0.931899	2.58798e-05	0.000440469	HWN72_05865	NC_999999999.1	1212719	1213300	+	582	protein_coding	hypothetical protein && -	-	341	236	454	635	34.7735	23.2183	42.3616	58.2332
HWN72_12650	4070.37	4025.94	2962.34	3068.45	0.424892	2.74729e-05	0.000466429	HWN72_12650	NC_999999999.1	2649593	2650147	-	555	protein_coding	hypothetical protein && -	-	4080	4100	2910	3100	436.299	422.992	284.734	298.119
HWN72_03525	1786.77	1848.99	1222.6	1340.22	0.504438	2.86905e-05	0.000482355	HWN72_03525	NC_999999999.1	702558	703298	+	741	protein_coding	FadR family transcriptional regulator && PF00392:Bacterial regulatory proteins, gntR family|PF07729:FCD domain	FCD	1791	1883	1201	1354	143.448	145.504	88.0166	97.5261
HWN72_07620	489.841	635.313	864.269	944.29	-0.6846	2.86916e-05	0.000482355	HWN72_07620	NC_999999999.1	1600932	1601168	+	237	protein_coding	hypothetical protein && -	-	491	647	849	954	122.956	156.314	194.536	214.843
HWN72_08910	768.183	742.344	1089.24	1139.29	-0.561118	2.86173e-05	0.000482355	HWN72_08910	NC_999999999.1	1864854	1866239	-	1386	protein_coding	TIGR03013 family PEP-CTERM/XrtA system glycosyltransferase && PF13727:CoA-binding domain|PF02397:Bacterial sugar transferase	-	770	756	1070	1151	32.972	31.232	41.9238	44.3233
HWN72_29490	698.348	606.837	971.158	1015.56	-0.606295	2.86171e-05	0.000482355	HWN72_29490	NC_999999999.1	6403458	6404081	-	624	protein_coding	YbhB/YbcL family Raf kinase inhibitor-like protein && PF01161:Phosphatidylethanolamine-binding protein	-	700	618	954	1026	66.578	56.7082	83.0239	87.7572
HWN72_04790	3244.32	3245.3	4181.88	4606.63	-0.437527	2.90469e-05	0.000487137	HWN72_04790	NC_999999999.1	986621	988573	+	1953	protein_coding	potassium transporter Kup && PF02705:K+ potassium transporter	K_trans	3252	3305	4108	4654	98.8247	96.8971	114.227	127.187
HWN72_26915	1800.74	1733.12	2648.8	2320.14	-0.49163	3.00658e-05	0.000502999	HWN72_26915	NC_999999999.1	5845036	5845575	+	540	protein_coding	hemerythrin domain-containing protein && -	-	1805	1765	2602	2344	198.381	187.151	261.67	231.678
HWN72_02480	333.212	272.979	164.914	142.534	0.979621	3.0458e-05	0.000508324	HWN72_02480	NC_999999999.1	530975	531050	-	76	protein_coding	tRNA-Thr && -	-	334	278	162	144	260.826	209.446	115.755	101.127
HWN72_07830	2087.06	2247.65	1580.93	1527.3	0.479912	3.08431e-05	0.000513503	HWN72_07830	NC_999999999.1	1640987	1641298	-	312	protein_coding	septum formation initiator family protein && PF04977:Septum formation initiator	-	2092	2289	1553	1543	397.946	420.081	270.306	263.956
HWN72_00660	681.388	640.223	996.608	977.944	-0.579262	3.25952e-05	0.000541364	HWN72_00660	NC_999999999.1	164168	165523	-	1356	protein_coding	HAMP domain-containing histidine kinase && PF02518:Histidine kinase-, DNA gyrase B-, and HSP90-like ATPase	HATPase_c	683	652	979	988	29.8936	27.5315	39.2069	38.8882
HWN72_21565	1043.53	1062.46	713.608	713.662	0.56125	3.36034e-05	0.000556763	HWN72_21565	NC_999999999.1	4591353	4592267	+	915	protein_coding	response regulator && PF00072:Response regulator receiver domain	Response_reg	1046	1082	701	721	67.8466	67.7092	41.6041	42.0566
HWN72_13625	813.076	748.236	1103.5	1208.57	-0.566581	3.51805e-05	0.000581494	HWN72_13625	NC_999999999.1	2846533	2846958	-	426	protein_coding	MAPEG family protein && PF01124:MAPEG family	-	815	762	1084	1221	113.544	102.421	138.184	152.977
HWN72_06555	4006.52	4296.96	5314.9	5928.05	-0.437252	3.58176e-05	0.000590605	HWN72_06555	NC_999999999.1	1374083	1374652	+	570	protein_coding	NADH-quinone oxidoreductase subunit B && PF01058:NADH ubiquinone oxidoreductase, 20 Kd subunit	-	4016	4376	5221	5989	418.154	439.586	497.414	560.789
Novel00172	563.666	354.479	818.46	793.837	-0.812597	3.5926e-05	0.000590973	-	NC_999999999.1	814652	814792	-	141	-	-	-	565	361	804	802	237.819	146.599	309.654	303.582
HWN72_28705	176.582	184.604	309.468	364.255	-0.899579	3.65941e-05	0.000600528	HWN72_28705	NC_999999999.1	6234538	6234957	+	420	protein_coding	hypothetical protein && -	-	177	188	304	368	25.0116	25.6301	39.3065	46.7648
HWN72_10275	941.772	728.597	1202.24	1389.71	-0.634121	4.00913e-05	0.000656352	HWN72_10275	NC_999999999.1	2164653	2164835	-	183	protein_coding	CsbD family protein && -	-	944	742	1181	1404	306.153	232.164	350.46	409.483
HWN72_19150	486.848	417.323	285.036	219.741	0.841346	4.08653e-05	0.000667434	HWN72_19150	NC_999999999.1	4065104	4066267	-	1164	protein_coding	pyridoxal phosphate-dependent aminotransferase && PF00155:Aminotransferase class I and II	Aminotran_1_2	488	425	280	222	24.8819	20.9063	13.0631	10.1794
HWN72_10445	165.608	111.941	283	286.059	-1.03633	4.2498e-05	0.000692455	HWN72_10445	NC_999999999.1	2194821	2195459	-	639	protein_coding	hypothetical protein && -	-	166	114	278	289	15.4179	10.2152	23.6256	24.1389
HWN72_05120	2228.73	2634.54	1626.74	1784.65	0.511545	4.30291e-05	0.000697803	HWN72_05120	NC_999999999.1	1048369	1048668	+	300	protein_coding	PepSY domain-containing protein && -	-	2234	2683	1598	1803	441.956	512.084	289.264	320.771
HWN72_28435	84.7994	94.266	193.417	199.944	-1.13525	4.29851e-05	0.000697803	HWN72_28435	NC_999999999.1	6176763	6177299	+	537	protein_coding	hypothetical protein && -	-	85	96	190	202	9.39425	10.2362	19.214	20.0769
HWN72_04245	799.109	869.014	1152.36	1308.54	-0.561018	4.51714e-05	0.000730819	HWN72_04245	NC_999999999.1	889772	890482	+	711	protein_coding	hypothetical protein && -	-	801	885	1132	1322	66.8621	71.2714	86.4602	99.2389
HWN72_02865	1383.73	1646.71	2424.84	2018.25	-0.55187	4.78194e-05	0.000771846	HWN72_02865	NC_999999999.1	589707	589979	-	273	protein_coding	hypothetical protein && -	-	1387	1677	2382	2039	301.53	351.732	473.826	398.634
HWN72_06875	1397.69	1083.08	778.759	836.4	0.618927	4.7984e-05	0.000772688	HWN72_06875	NC_999999999.1	1450029	1450274	+	246	protein_coding	exodeoxyribonuclease VII small subunit && -	-	1401	1103	765	845	338.003	256.733	168.875	183.333
HWN72_19685	161.618	147.291	53.9532	70.2774	1.3133	4.90303e-05	0.000787692	HWN72_19685	NC_999999999.1	4188178	4188648	+	471	protein_coding	DUF736 domain-containing protein && PF05284:Protein of unknown function (DUF736)	-	162	150	53	71	20.4132	18.2353	6.11075	8.04559
HWN72_02345	1720.93	1732.14	2258.91	2516.13	-0.467704	4.98237e-05	0.000798573	HWN72_02345	NC_999999999.1	506085	506996	-	912	protein_coding	SPFH domain-containing protein && PF01145:SPFH domain / Band 7 family	-	1725	1764	2219	2542	112.257	110.75	132.13	148.765
HWN72_14945	114.729	104.085	38.6834	35.6336	1.55814	5.07301e-05	0.00081121	HWN72_14945	NC_999999999.1	3117057	3117665	-	609	protein_coding	lytic transglycosylase domain-containing protein && PF01464:Transglycosylase SLT domain	-	115	106	38	36	11.2072	9.96622	3.38849	3.15504
HWN72_05085	394.068	428.125	242.28	233.598	0.78903	5.11369e-05	0.000815818	HWN72_05085	NC_999999999.1	1041112	1042437	+	1326	protein_coding	aromatic ring-hydroxylating dioxygenase subunit alpha && PF00848:Ring hydroxylating alpha subunit (catalytic domain)|PF00355:Rieske [2Fe-2S] domain	-	395	436	238	236	17.6795	18.8272	9.74705	9.49924
HWN72_13560	5013.14	5502.78	6730.92	7326.66	-0.418779	5.18111e-05	0.00082466	trpS	NC_999999999.1	2836658	2837677	+	1020	protein_coding	tryptophan--tRNA ligase && PF00579:tRNA synthetases class I (W and Y)	-	5025	5604	6612	7402	292.384	314.586	352.024	387.319
HWN72_16055	3719.2	3758.86	2837.12	2783.38	0.411981	5.25647e-05	0.000834723	HWN72_16055	NC_999999999.1	3356943	3357701	+	759	protein_coding	hypothetical protein && -	-	3728	3828	2787	2812	291.509	288.783	199.404	197.74
HWN72_03500	660.437	624.512	411.266	406.817	0.651373	5.39228e-05	0.000854316	HWN72_03500	NC_999999999.1	694303	696525	+	2223	protein_coding	alginate lyase family protein && PF05426:Alginate lyase|PF07940:Heparinase II/III-like protein	-	662	636	404	411	17.674	16.3817	9.86919	9.86785
HWN72_28825	279.339	252.358	501.867	415.725	-0.787125	5.46616e-05	0.00086403	HWN72_28825	NC_999999999.1	6256540	6257385	-	846	protein_coding	DUF2236 domain-containing protein && PF09995:Uncharacterized protein conserved in bacteria (DUF2236)	-	280	257	493	420	19.6429	17.3942	31.6458	26.4971
HWN72_30395	701.341	687.356	1191.04	940.331	-0.617863	5.59598e-05	0.000882522	HWN72_30395	NC_999999999.1	6590374	6591341	-	968	protein_coding	catalase family protein && -	-	703	700	1170	950	43.102	41.4061	65.6372	52.3804
HWN72_14795	5176.75	4448.17	6105.88	7446.43	-0.493757	5.61455e-05	0.000883425	HWN72_14795	NC_999999999.1	3079509	3080321	-	813	protein_coding	glycosyltransferase family 2 protein && PF00535:Glycosyl transferase family 2	Glycos_transf_2	5189	4530	5998	7523	378.8	319.043	400.641	493.879
HWN72_16515	951.748	974.082	1341.7	1394.66	-0.506801	5.64043e-05	0.000883873	HWN72_16515	NC_999999999.1	3441850	3442182	-	333	protein_coding	iron-sulfur cluster assembly accessory protein && PF01521:Iron-sulphur cluster biosynthesis	-	954	992	1318	1409	170.028	170.573	214.937	225.833
HWN72_17665	416.016	230.755	580.252	649.323	-0.927291	5.64311e-05	0.000883873	HWN72_17665	NC_999999999.1	3700297	3700791	+	495	protein_coding	sigma-70 family RNA polymerase sigma factor && PF04542:Sigma-70 region 2|PF04545:Sigma-70, region 4	Sigma70_r2	417	235	570	656	49.9975	27.1834	62.533	70.7325
HWN72_19005	208.507	181.658	342.043	360.295	-0.848333	5.81018e-05	0.000907973	HWN72_19005	NC_999999999.1	4030900	4031181	-	282	protein_coding	DUF3325 domain-containing protein && -	-	209	185	336	364	43.986	37.5634	64.7038	68.8926
HWN72_01960	777.161	822.863	1127.93	1191.75	-0.535839	5.90491e-05	0.000919299	rutC	NC_999999999.1	421289	421672	-	384	protein_coding	pyrimidine utilization protein C && PF01042:Endoribonuclease L-PSP	Ribonuc_L-PSP	779	838	1108	1204	120.399	124.955	156.692	167.346
HWN72_14770	2660.71	2428.33	1914.83	1782.67	0.460871	5.9094e-05	0.000919299	HWN72_14770	NC_999999999.1	3075169	3075333	-	165	protein_coding	hypothetical protein && -	-	2667	2473	1881	1801	959.304	858.187	619.077	582.573
HWN72_04045	1258.02	1073.26	1572.79	1836.12	-0.548375	5.93555e-05	0.000921283	HWN72_04045	NC_999999999.1	842095	844290	+	2196	protein_coding	xanthine dehydrogenase family protein molybdopterin-binding subunit && PF02738:Molybdopterin-binding domain of aldehyde dehydrogenase|PF01315:Aldehyde oxidase and xanthine dehydrogenase, a/b hammerhead domain	-	1261	1093	1545	1855	34.08	28.499	38.2064	45.085
HWN72_09085	12017.6	12797.6	16358	15790.6	-0.373524	6.16206e-05	0.000954286	secD	NC_999999999.1	1894983	1896593	-	1611	protein_coding	protein translocase subunit SecD && PF02355:Protein export membrane protein	-	12046	13033	16069	15953	443.777	463.223	541.668	528.527
HWN72_06970	424.995	325.021	560.91	719.601	-0.772171	6.3207e-05	0.000976655	HWN72_06970	NC_999999999.1	1464265	1464516	+	252	protein_coding	hypothetical protein && -	-	426	331	551	727	100.329	75.2089	118.738	153.976
HWN72_15770	7330.66	7659.11	9399.06	10259.5	-0.391193	6.60386e-05	0.00101812	cyoD	NC_999999999.1	3288013	3288405	-	393	protein_coding	cytochrome o ubiquinol oxidase subunit IV && PF03626:Prokaryotic Cytochrome C oxidase subunit IV	-	7348	7800	9233	10365	1109.67	1136.43	1275.82	1407.66
HWN72_19940	201.523	203.261	108.924	69.2876	1.18468	6.68794e-05	0.00102878	HWN72_19940	NC_999999999.1	4243883	4244599	-	717	protein_coding	Crp/Fnr family transcriptional regulator && PF13545:Crp-like helix-turn-helix domain	-	202	207	107	70	16.7205	16.5308	8.10409	5.21074
HWN72_14785	3458.82	2683.63	4161.52	4633.36	-0.517937	6.78154e-05	0.00103919	HWN72_14785	NC_999999999.1	3077902	3078852	-	951	protein_coding	glycosyltransferase family 2 protein && PF00535:Glycosyl transferase family 2	Glycos_transf_2	3467	2733	4088	4681	216.367	164.551	233.437	262.711
HWN72_19720	193.542	132.562	61.0791	70.2774	1.31119	6.78588e-05	0.00103919	HWN72_19720	NC_999999999.1	4193206	4193505	+	300	protein_coding	CopG family transcriptional regulator && -	-	194	135	60	71	38.3794	25.7664	10.861	12.6316
HWN72_11290	4792.66	4733.92	6076.35	6378.41	-0.386689	6.86978e-05	0.0010497	HWN72_11290	NC_999999999.1	2377578	2378693	-	1116	protein_coding	MlaE family lipid ABC transporter permease subunit && PF02405:Permease MlaE	-	4804	4821	5969	6444	255.48	247.352	290.454	308.185
HWN72_20155	177.58	154.164	298.27	316.743	-0.890822	6.9909e-05	0.00106584	HWN72_20155	NC_999999999.1	4280639	4281235	-	597	protein_coding	DedA family protein && PF09335:SNARE associated Golgi protein	-	178	157	293	320	17.6955	15.058	26.6522	28.6086
HWN72_03460	197.533	170.857	300.306	386.031	-0.898171	7.30225e-05	0.00111085	HWN72_03460	NC_999999999.1	683869	684681	-	813	protein_coding	GPO family capsid scaffolding protein && PF05929:Phage capsid scaffolding protein (GPO) serine peptidase	-	198	174	295	390	14.4541	12.2546	19.7048	25.6032
HWN72_21535	157.627	154.164	60.0611	71.2672	1.24688	7.35521e-05	0.00111643	HWN72_21535	NC_999999999.1	4586616	4587527	+	912	protein_coding	type II secretion system F family protein && PF00482:Type II secretion system (T2SS), protein F	-	158	157	59	72	10.282	9.85704	3.51315	4.21364
HWN72_11755	125.703	95.2479	45.8093	22.7659	1.68982	7.65201e-05	0.00115638	HWN72_11755	NC_999999999.1	2474849	2475046	+	198	protein_coding	hypothetical protein && -	-	126	97	45	23	37.7679	28.051	12.342	6.19987
HWN72_24315	908.85	1013.36	691.212	567.168	0.611525	7.63606e-05	0.00115638	HWN72_24315	NC_999999999.1	5224001	5227183	+	3183	protein_coding	multidrug efflux RND transporter permease subunit && PF00873:AcrB/AcrD/AcrF family	ACR_tran	911	1032	679	573	16.9863	18.5646	11.5844	9.60812
HWN72_00190	3722.19	3789.3	5175.44	4761.04	-0.403597	7.68949e-05	0.00115949	HWN72_00190	NC_999999999.1	42778	43839	+	1062	protein_coding	serine hydrolase && PF13354:Beta-lactamase enzyme family	-	3731	3859	5084	4810	208.506	208.062	259.968	241.736
HWN72_07865	12086.4	12735.7	15878.5	16037.1	-0.362632	7.71203e-05	0.00116035	ilvC	NC_999999999.1	1648522	1649541	+	1020	protein_coding	ketol-acid reductoisomerase && PF07991:Acetohydroxy acid isomeroreductase, NADPH-binding domain|PF01450:Acetohydroxy acid isomeroreductase, catalytic domain	-	12115	12970	15598	16202	704.921	728.084	830.44	847.791
HWN72_14085	4691.9	4288.12	5726.17	6213.11	-0.410974	7.96157e-05	0.00119528	metF	NC_999999999.1	2938408	2939316	+	909	protein_coding	methylenetetrahydrofolate reductase [NAD(P)H] && PF02219:Methylenetetrahydrofolate reductase	-	4703	4367	5625	6277	307.064	275.081	336.046	368.56
HWN72_23535	972.699	1026.12	723.787	615.669	0.577765	8.01616e-05	0.00120085	HWN72_23535	NC_999999999.1	5030626	5033166	-	2541	protein_coding	NAD(P)/FAD-dependent oxidoreductase && PF04324:BFD-like [2Fe-2S] binding domain|PF01077:Nitrite and sulphite reductase 4Fe-4S domain|PF07992:Pyridine nucleotide-disulphide oxidoreductase|PF03460:Nitrite/Sulfite reductase ferredoxin-like half domain	Pyr_redox_2	975	1045	711	622	22.7728	23.548	15.1951	13.0649
HWN72_15960	5454.1	5099.2	6716.67	7124.74	-0.39133	8.2566e-05	0.00123418	HWN72_15960	NC_999999999.1	3332562	3333257	-	696	protein_coding	response regulator transcription factor && PF00486:Transcriptional regulatory protein, C terminal|PF00072:Response regulator receiver domain	Response_reg	5467	5193	6598	7198	466.184	427.219	514.805	551.979
HWN72_03010	7135.12	7211.35	9002.04	9595.34	-0.374418	8.35084e-05	0.00124556	grxD	NC_999999999.1	618272	618601	-	330	protein_coding	Grx4 family monothiol glutaredoxin && PF00462:Glutaredoxin	-	7152	7344	8843	9694	1286.27	1274.27	1455.21	1567.87
HWN72_28765	253.4	241.557	439.77	397.909	-0.75901	8.81008e-05	0.00131121	HWN72_28765	NC_999999999.1	6246463	6246903	+	441	protein_coding	DUF3597 domain-containing protein && PF12200:Domain of unknown function (DUF3597)	-	254	246	432	402	34.1832	31.9402	53.1967	48.6528
Novel00049	2837.29	2322.28	4030.2	3346.59	-0.515734	8.87421e-05	0.00131791	-	NC_999999999.1	250334	250512	-	179	-	-	-	2844	2365	3959	3381	942.961	756.519	1201.08	1008.12
HWN72_12210	3166.51	3368.04	4339.67	4277.02	-0.399017	8.94189e-05	0.0013251	HWN72_12210	NC_999999999.1	2562973	2563539	+	567	protein_coding	biliverdin-producing heme oxygenase && -	-	3174	3430	4263	4321	332.232	346.38	408.293	406.744
HWN72_12470	170.596	90.3382	308.45	261.313	-1.12715	9.2101e-05	0.00136191	HWN72_12470	NC_999999999.1	2609930	2610679	+	750	protein_coding	TonB family protein && PF03544:Gram-negative bacterial TonB protein C-terminal	-	171	92	303	264	13.5317	7.02374	21.9392	18.7872
HWN72_16205	5639.66	6304.04	8293.53	7573.13	-0.409707	9.49175e-05	0.00140054	HWN72_16205	NC_999999999.1	3382788	3384026	+	1239	protein_coding	efflux RND transporter periplasmic adaptor subunit && PF16576:Barrel-sandwich domain of CusB or HlyD membrane-fusion	-	5653	6420	8147	7651	270.785	296.692	357.08	329.585
HWN72_05395	2356.42	2193.65	2936.89	3207.02	-0.433347	9.61515e-05	0.00141571	HWN72_05395	NC_999999999.1	1107434	1109068	+	1635	protein_coding	alpha-D-glucose phosphate-specific phosphoglucomutase && PF02878:Phosphoglucomutase/phosphomannomutase, alpha/beta/alpha domain I|PF00408:Phosphoglucomutase/phosphomannomutase, C-terminal domain|PF02879:Phosphoglucomutase/phosphomannomutase, alpha/beta/alpha domain II|PF02880:Phosphoglucomutase/phosphomannomutase, alpha/beta/alpha domain III	PGM_PMM_III	2362	2234	2885	3240	85.7392	78.2361	95.8225	105.766
HWN72_05005	781.152	826.791	1110.62	1201.64	-0.524127	9.77964e-05	0.00143146	HWN72_05005	NC_999999999.1	1029489	1030031	-	543	protein_coding	NUDIX hydrolase && PF00293:NUDIX domain	NUDIX	783	842	1091	1214	85.5814	88.7879	109.11	119.327
HWN72_19470	541.718	494.896	329.827	312.784	0.689901	9.74519e-05	0.00143146	HWN72_19470	NC_999999999.1	4140637	4141992	-	1356	protein_coding	hypothetical protein && -	-	543	504	324	316	23.7661	21.282	12.9755	12.4379
HWN72_29735	193.542	138.453	71.259	69.2876	1.23994	9.78459e-05	0.00143146	HWN72_29735	NC_999999999.1	6453055	6453774	-	720	protein_coding	hypothetical protein && -	-	194	141	70	70	15.9914	11.2132	5.27965	5.18903
HWN72_17135	742.244	561.668	415.338	382.071	0.709428	9.86404e-05	0.00144002	rhaT	NC_999999999.1	3565472	3566539	+	1068	protein_coding	L-rhamnose/proton symporter RhaT && PF06379:L-rhamnose-proton symport protein (RhaT)	-	744	572	408	386	41.3446	30.6667	20.7457	19.2902
HWN72_24450	366.134	391.793	215.813	225.679	0.779624	0.000101232	0.00147473	HWN72_24450	NC_999999999.1	5255792	5257252	+	1461	protein_coding	lipopolysaccharide biosynthesis protein && PF01943:Polysaccharide biosynthesis protein	-	367	399	212	228	14.9085	15.6374	7.87998	8.32923
HWN72_02680	1252.04	1199.93	795.046	906.677	0.526745	0.000102499	0.00149003	HWN72_02680	NC_999999999.1	561380	562156	+	777	protein_coding	alpha/beta hydrolase && PF12695:Alpha/beta hydrolase family	-	1255	1222	781	916	95.8606	90.0517	54.5845	62.9209
HWN72_16585	2434.24	2555.98	3276.89	3339.66	-0.406966	0.000104329	0.00151343	HWN72_16585	NC_999999999.1	3452716	3453600	+	885	protein_coding	metallophosphoesterase && PF00149:Calcineurin-like phosphoesterase	Metallophos	2440	2603	3219	3374	163.63	168.412	197.523	203.48
HWN72_24415	658.442	586.216	369.529	418.695	0.658771	0.000105387	0.00152555	HWN72_24415	NC_999999999.1	5247408	5247917	+	510	protein_coding	RNA polymerase sigma factor && PF08281:Sigma-70, region 4|PF04542:Sigma-70 region 2	Sigma70_r2	660	597	363	423	76.8053	67.0264	38.6524	44.2681
HWN72_05135	1572.28	1359	1027.15	1033.37	0.508446	0.00010605	0.00153193	HWN72_05135	NC_999999999.1	1050929	1051132	+	204	protein_coding	hypothetical protein && -	-	1576	1384	1009	1044	458.504	388.461	268.597	273.143
HWN72_06995	8265.44	8762.81	6583.31	6605.08	0.368669	0.00010866	0.00156543	carA	NC_999999999.1	1470014	1471180	+	1167	protein_coding	glutamine-hydrolyzing carbamoyl-phosphate synthase small subunit && PF00117:Glutamine amidotransferase class-I|PF00988:Carbamoyl-phosphate synthase small chain, CPSase domain	CPSase_sm_chain	8285	8924	6467	6673	421.346	437.855	300.934	305.19
Novel00694	257.391	166.929	394.978	390.98	-0.889718	0.000108824	0.00156543	-	NC_999999999.1	3031160	3031559	+	400	-	-	-	258	170	388	395	38.2804	24.335	52.6758	52.7057
Novel00299	4301.82	3775.55	5308.79	5433.13	-0.411337	0.000110065	0.00157997	-	NC_999999999.1	1400379	1402039	+	1661	-	PF00285:Citrate synthase, C-terminal domain	Citrate_synt	4312	3845	5215	5489	154.073	132.547	170.5	176.378
HWN72_03890	183.566	194.424	100.781	70.2774	1.14484	0.000112454	0.0016109	HWN72_03890	NC_999999999.1	804113	805357	+	1245	protein_coding	glycosyl transferase && -	-	184	198	99	71	8.77134	9.10621	4.31823	3.04375
HWN72_00830	13229.7	11616.3	16053.6	16426.1	-0.38654	0.000112805	0.00161257	HWN72_00830	NC_999999999.1	197783	198973	+	1191	protein_coding	aspartate aminotransferase family protein && PF00202:Aminotransferase class-III	Aminotran_3	13261	11830	15770	16595	660.818	568.741	719.051	743.679
HWN72_00775	40276.7	39765.5	49699.1	51699.4	-0.341205	0.000114219	0.0016294	HWN72_00775	NC_999999999.1	186196	186726	+	531	protein_coding	biopolymer transporter ExbD && PF02472:Biopolymer transport protein ExbD/TolR	-	40372	40497	48821	52231	4512.35	4366.87	4992.89	5249.94
HWN72_00800	634.499	539.083	878.521	877.972	-0.581918	0.000115865	0.00164946	HWN72_00800	NC_999999999.1	192993	193697	+	705	protein_coding	endonuclease/exonuclease/phosphatase family protein && PF03372:Endonuclease/Exonuclease/phosphatase family	Exo_endo_phos	636	549	863	887	53.5409	44.5887	66.4754	67.1513
HWN72_24580	672.409	738.417	458.093	469.176	0.605503	0.000118031	0.00167682	HWN72_24580	NC_999999999.1	5284198	5287236	+	3039	protein_coding	TonB-dependent receptor && PF07660:Secretin and TonB N terminus short domain|PF00593:TonB dependent receptor|PF07715:TonB-dependent Receptor Plug Domain	TonB_dep_Rec	674	752	450	474	13.1627	14.1687	8.04121	8.32469
HWN72_10205	139.67	144.345	63.1151	55.43	1.26095	0.000118489	0.00167986	HWN72_10205	NC_999999999.1	2151793	2151869	-	77	protein_coding	tRNA-Met && -	-	140	147	62	56	107.908	109.312	43.7261	38.8166
HWN72_12165	23468.5	24794.9	30128.3	31433.8	-0.351113	0.000119853	0.00168928	HWN72_12165	NC_999999999.1	2550938	2551309	-	372	protein_coding	30S ribosomal protein S12 && PF00164:Ribosomal protein S12/S23	Ribosomal_S12	23524	25251	29596	31757	3753.06	3886.67	4320.46	4556.35
HWN72_16570	246.417	254.322	412.284	420.674	-0.734177	0.000119888	0.00168928	HWN72_16570	NC_999999999.1	3450923	3451246	-	324	protein_coding	UrcA family protein && -	-	247	259	405	425	45.2449	45.7716	67.8812	70.0107
Novel00474	543.714	488.023	315.575	326.641	0.683792	0.000119891	0.00168928	-	NC_999999999.1	2206039	2206594	+	556	-	-	-	545	497	310	330	58.1754	51.1827	30.278	31.6781
HWN72_08640	1690	1663.4	2327.11	2195.43	-0.431472	0.000125582	0.00176586	HWN72_08640	NC_999999999.1	1809950	1811473	-	1524	protein_coding	chain-length determining protein && PF13807:G-rich domain on putative tyrosine kinase|PF02706:Chain length determinant protein	-	1694	1694	2286	2218	65.9699	63.6459	81.4575	77.6778
HWN72_11190	736.258	805.188	1093.32	1115.53	-0.518956	0.000130373	0.00182575	HWN72_11190	NC_999999999.1	2363256	2363561	+	306	protein_coding	hypothetical protein && -	-	738	820	1074	1127	143.137	153.438	190.6	196.572
HWN72_16380	6511.59	6414.99	8119.45	8497.62	-0.362341	0.000130155	0.00182575	HWN72_16380	NC_999999999.1	3419433	3420923	-	1491	protein_coding	sorbosone dehydrogenase family protein && PF07995:Glucose / Sorbosone dehydrogenase	-	6527	6533	7976	8585	259.808	250.886	290.501	307.314
HWN72_00595	455.921	522.391	302.342	299.916	0.700032	0.000131295	0.00183493	HWN72_00595	NC_999999999.1	146658	149546	+	2889	protein_coding	TonB-dependent receptor && PF00593:TonB dependent receptor|PF07715:TonB-dependent Receptor Plug Domain	TonB_dep_Rec	457	532	297	303	9.38828	10.544	5.58275	5.59777
HWN72_04275	1688.01	1869.61	2426.88	2389.43	-0.436955	0.000131706	0.00183694	HWN72_04275	NC_999999999.1	896908	898110	-	1203	protein_coding	MFS transporter && PF07690:Major Facilitator Superfamily	MFS_1	1692	1904	2384	2414	83.4742	90.624	107.617	107.101
HWN72_06950	988.661	885.707	1278.59	1383.77	-0.506451	0.000134169	0.00186751	nrdR	NC_999999999.1	1461544	1462020	-	477	protein_coding	transcriptional repressor NrdR && PF03477:ATP cone domain	-	991	902	1256	1398	123.303	108.275	142.992	156.426
HWN72_01860	5358.32	5653.99	4076.01	4358.19	0.384774	0.000138864	0.00192895	HWN72_01860	NC_999999999.1	399853	400770	+	918	protein_coding	HlyC/CorC family transporter && PF03471:Transporter associated domain	-	5371	5758	4004	4403	347.24	359.146	236.86	255.992
HWN72_22670	107.745	97.2118	40.7194	30.6845	1.52209	0.000141068	0.00195561	HWN72_22670	NC_999999999.1	4845988	4847412	-	1425	protein_coding	TolC family outer membrane protein && PF02321:Outer membrane efflux protein	OEP	108	99	40	31	4.49807	3.97797	1.52435	1.16109
HWN72_05700	1849.62	1381.59	932.474	1175.91	0.615681	0.000141824	0.00196213	HWN72_05700	NC_999999999.1	1176968	1177141	-	174	protein_coding	Flp family type IVb pilin && -	-	1854	1407	916	1188	632.38	463.006	285.881	364.408
HWN72_05380	3299.19	3026.33	2329.15	2420.12	0.413425	0.000143996	0.00198818	HWN72_05380	NC_999999999.1	1104810	1105274	+	465	protein_coding	homogentisate 1%2C2-dioxygenase && -	-	3307	3082	2288	2445	422.084	379.508	267.204	280.638
HWN72_01450	169.599	150.236	62.0971	78.196	1.18814	0.000147751	0.00203594	HWN72_01450	NC_999999999.1	313070	313156	+	87	protein_coding	tRNA-Leu && -	-	170	153	61	79	115.97	100.696	38.0759	48.465
HWN72_15390	4651	4522.8	5760.78	6132.94	-0.374639	0.00014928	0.00205289	HWN72_15390	NC_999999999.1	3207974	3209425	+	1452	protein_coding	NAD-dependent succinate-semialdehyde dehydrogenase && PF00171:Aldehyde dehydrogenase family	Aldedh	4662	4606	5659	6196	190.556	181.635	211.647	227.753
HWN72_21580	2518.04	2547.14	3270.79	3386.18	-0.394265	0.000150235	0.0020619	glgC	NC_999999999.1	4595581	4596843	-	1263	protein_coding	glucose-1-phosphate adenylyltransferase && PF00483:Nucleotidyl transferase	-	2524	2594	3213	3421	118.605	117.6	138.149	144.567
HWN72_02520	644.475	655.934	954.87	923.504	-0.530464	0.000151596	0.00206821	HWN72_02520	NC_999999999.1	539549	539749	-	201	protein_coding	hypothetical protein && -	-	646	668	938	933	190.745	190.293	253.423	247.746
HWN72_05845	319.245	443.836	209.705	215.781	0.842881	0.000151217	0.00206821	HWN72_05845	NC_999999999.1	1205323	1206084	+	762	protein_coding	spermidine synthase && PF01564:Spermine/spermidine synthase	-	320	452	206	218	24.9237	33.9645	14.6809	15.2694
HWN72_10375	832.032	872.942	1418.05	1106.62	-0.56613	0.000151577	0.00206821	HWN72_10375	NC_999999999.1	2182904	2183242	+	339	protein_coding	LapA family protein && PF06305:Protein of unknown function (DUF1049)	-	834	889	1393	1118	146.01	150.156	223.147	176.02
Novel00859	495.827	380.01	650.493	746.326	-0.673765	0.000152028	0.00206999	-	NC_999999999.1	3763778	3764749	-	972	-	-	-	497	387	639	754	30.3464	22.7975	35.7005	41.4024
HWN72_11470	1163.25	1251.97	1626.74	1696.56	-0.46045	0.000152839	0.00207659	HWN72_11470	NC_999999999.1	2418643	2419362	-	720	protein_coding	ParA family protein && PF01656:CobQ/CobB/MinD/ParA nucleotide binding domain	CbiA	1166	1275	1598	1714	96.1133	101.396	120.527	127.057
HWN72_26155	237.438	232.719	129.284	113.83	0.951824	0.000153117	0.00207659	HWN72_26155	NC_999999999.1	5666618	5668057	+	1440	protein_coding	IS1182 family transposase && PF13751:Transposase DDE domain|PF05598:Transposase domain (DUF772)	-	238	237	127	115	9.80916	9.42383	4.7894	4.26241
HWN72_05330	2315.52	2335.05	2958.27	3217.91	-0.409353	0.000156116	0.0021131	fabG	NC_999999999.1	1091976	1092740	+	765	protein_coding	3-oxoacyl-[acyl-carrier-protein] reductase && PF00106:short chain dehydrogenase	adh_short	2321	2378	2906	3251	180.066	177.989	206.288	226.817
HWN72_02860	1458.55	1558.33	1006.79	1142.25	0.489251	0.000156798	0.00211401	HWN72_02860	NC_999999999.1	589009	589503	-	495	protein_coding	hypothetical protein && -	-	1462	1587	989	1154	175.291	183.575	108.5	124.429
HWN72_21350	593.596	656.916	917.205	907.667	-0.545175	0.000156522	0.00211401	HWN72_21350	NC_999999999.1	4544880	4545278	+	399	protein_coding	hypothetical protein && -	-	595	669	901	917	88.5037	96.0052	122.629	122.664
HWN72_10255	925.81	1163.6	1435.36	1607.47	-0.542276	0.000160632	0.00216146	HWN72_10255	NC_999999999.1	2160856	2162019	-	1164	protein_coding	MFS transporter && PF07690:Major Facilitator Superfamily	MFS_1	928	1185	1410	1624	47.3165	58.2917	65.7818	74.4652
HWN72_00835	6751.03	6775.37	8655.93	8593.64	-0.35078	0.000161846	0.00216931	argF	NC_999999999.1	198970	199896	+	927	protein_coding	ornithine carbamoyltransferase && PF02729:Aspartate/ornithine carbamoyltransferase, carbamoyl-P binding domain|PF00185:Aspartate/ornithine carbamoyltransferase, Asp/Orn binding domain	-	6767	6900	8503	8682	433.245	426.198	498.118	499.874
HWN72_28635	506.801	578.361	779.777	842.339	-0.579935	0.00016179	0.00216931	HWN72_28635	NC_999999999.1	6221153	6221725	-	573	protein_coding	bacterioferritin && PF00210:Ferritin-like domain	Ferritin	508	589	766	851	52.617	58.8576	72.5962	79.2675
HWN72_29235	544.711	583.271	370.547	353.367	0.64	0.000162557	0.0021746	HWN72_29235	NC_999999999.1	6349659	6350420	-	762	protein_coding	helix-turn-helix domain-containing protein && PF01614:Bacterial transcriptional regulator|PF09339:IclR helix-turn-helix domain	IclR	546	594	364	357	42.526	44.6348	25.941	25.0054
HWN72_28560	117.721	148.272	244.316	265.272	-0.937746	0.000163419	0.00218189	HWN72_28560	NC_999999999.1	6202607	6204754	+	2148	protein_coding	marine proteobacterial sortase target protein && PF13768:von Willebrand factor type A domain|PF08487:Vault protein inter-alpha-trypsin domain	-	118	151	240	268	3.26036	4.02517	6.06759	6.65918
HWN72_15310	1012.6	975.063	1419.07	1344.18	-0.475264	0.000164313	0.00218957	HWN72_15310	NC_999999999.1	3189858	3190979	-	1122	protein_coding	nucleoside hydrolase && PF01156:Inosine-uridine preferring nucleoside hydrolase	-	1015	993	1394	1358	53.6896	50.6755	67.4698	64.5992
HWN72_15050	1548.34	1522.98	1130.98	1107.61	0.456285	0.000167035	0.00222154	HWN72_15050	NC_999999999.1	3143866	3144198	+	333	protein_coding	hypothetical protein && -	-	1552	1551	1111	1119	276.608	266.692	181.18	179.352
HWN72_16365	1004.62	1009.43	1405.84	1378.82	-0.467375	0.000168072	0.00223101	HWN72_16365	NC_999999999.1	3416684	3417394	+	711	protein_coding	DUF2807 domain-containing protein && PF10988:Putative auto-transporter adhesin, head GIN domain	-	1007	1028	1381	1393	84.0576	82.7876	105.478	104.569
Novel00833	1484.49	1168.51	1983.04	1821.27	-0.520072	0.000169445	0.00224491	-	NC_999999999.1	3504337	3505184	+	848	-	PF04397:LytTr DNA-binding domain|PF00072:Response regulator receiver domain	LytTR	1488	1190	1948	1840	104.142	80.3513	124.748	115.809
HWN72_12935	40766.6	42781	54894.9	51254	-0.345414	0.00017167	0.00227	HWN72_12935	NC_999999999.1	2715012	2719745	-	4734	protein_coding	NAD-glutamate dehydrogenase && PF05088:Bacterial NAD-glutamate dehydrogenase	-	40863	43568	53925	51781	512.294	526.964	618.588	583.798
Novel00969	151.641	183.622	358.331	268.242	-0.90161	0.000172864	0.0022814	-	NC_999999999.1	5560048	5560155	+	108	-	-	-	152	187	352	271	83.529	99.1424	176.994	133.926
HWN72_08090	4694.89	4907.72	6114.02	6246.77	-0.364268	0.000175081	0.00229744	HWN72_08090	NC_999999999.1	1687487	1687840	-	354	protein_coding	hypothetical protein && -	-	4706	4998	6006	6311	788.98	808.416	921.344	951.514
HWN72_16980	3661.34	3546.76	4621.65	4712.54	-0.372927	0.000174535	0.00229744	HWN72_16980	NC_999999999.1	3529805	3530998	-	1194	protein_coding	efflux RND transporter periplasmic adaptor subunit && PF13437:HlyD family secretion protein	-	3670	3612	4540	4761	182.423	173.215	206.486	212.821
Novel00478	492.834	467.402	802.172	666.15	-0.61255	0.000175069	0.00229744	-	NC_999999999.1	2228171	2228950	+	780	-	PF00255:Glutathione peroxidase	GSHPx	494	476	788	673	37.588	34.9425	54.8619	46.0512
HWN72_10230	15836.5	15786.6	11913.5	12876.6	0.351202	0.000180481	0.00236379	HWN72_10230	NC_999999999.1	2155468	2155704	-	237	protein_coding	acyl carrier protein && -	-	15874	16077	11703	13009	3975.17	3884.17	2681.57	2929.65
HWN72_01865	3540.62	3832.5	2887.01	2690.34	0.402766	0.000181238	0.00236918	HWN72_01865	NC_999999999.1	400826	401710	+	885	protein_coding	LysR family transcriptional regulator && PF00126:Bacterial regulatory helix-turn-helix protein, lysR family|PF03466:LysR substrate binding domain	LysR_substrate	3549	3903	2836	2718	238.002	252.521	174.021	163.918
HWN72_16330	7063.29	6792.06	8408.56	9886.34	-0.401037	0.000190432	0.00248465	HWN72_16330	NC_999999999.1	3412042	3412923	-	882	protein_coding	UTP--glucose-1-phosphate uridylyltransferase && PF00483:Nucleotidyl transferase	-	7080	6917	8260	9988	476.411	449.046	508.57	604.408
HWN72_21030	21635.8	22080.8	27790	27200.3	-0.330991	0.000194256	0.00252974	prpC	NC_999999999.1	4480013	4481170	+	1158	protein_coding	2-methylcitrate synthase && PF00285:Citrate synthase	Citrate_synt	21687	22487	27299	27480	1111.5	1111.9	1280.2	1266.57
HWN72_27275	111.736	94.266	209.705	202.914	-1.00235	0.000198471	0.00257975	HWN72_27275	NC_999999999.1	5926320	5926928	+	609	protein_coding	DedA family protein && PF09335:SNARE associated Golgi protein	-	112	96	206	205	10.9149	9.02601	18.3692	17.9662
HWN72_17630	813.076	669.681	1097.39	1063.07	-0.543166	0.000199319	0.00258588	HWN72_17630	NC_999999999.1	3691738	3693132	+	1395	protein_coding	HAMP domain-containing protein && PF02518:Histidine kinase-, DNA gyrase B-, and HSP90-like ATPase|PF00672:HAMP domain|PF00512:His Kinase A (phospho-acceptor) domain	HATPase_c	815	682	1078	1074	34.6737	27.9932	41.9647	41.0913
HWN72_12660	1126.34	1236.26	878.521	775.031	0.515016	0.000202579	0.00261829	HWN72_12660	NC_999999999.1	2651157	2651663	-	507	protein_coding	division/cell wall cluster transcriptional repressor MraZ && -	-	1129	1259	863	783	132.161	142.187	92.4363	82.4279
HWN72_29445	838.017	831.701	1073.97	1386.74	-0.559674	0.000202259	0.00261829	HWN72_29445	NC_999999999.1	6394698	6395057	+	360	protein_coding	response regulator && PF00072:Response regulator receiver domain	Response_reg	840	847	1055	1401	138.482	134.717	159.144	207.709
Novel00847	1119.35	999.612	744.147	737.418	0.516184	0.000204334	0.00263602	-	NC_999999999.1	3544666	3557738	+	13073	-	PF01979:Amidohydrolase family|PF01494:FAD binding domain|PF01557:Fumarylacetoacetate (FAA) hydrolase family|PF07715:TonB-dependent Receptor Plug Domain|PF00593:TonB dependent receptor|PF17132:alpha-L-rhamnosidase|PF07859:alpha/beta hydrolase fold|PF00903:Glyoxalase/Bleomycin resistance protein/Dioxygenase superfamily|PF00232:Glycosyl hydrolase family 1|PF03928:Haem-degrading	FAA_hydrolase	1122	1018	731	745	5.09372	4.45876	3.03656	3.04159
HWN72_11630	288.318	274.942	147.608	164.31	0.852333	0.00020627	0.00265105	HWN72_11630	NC_999999999.1	2445873	2446619	-	747	protein_coding	SDR family oxidoreductase && PF00106:short chain dehydrogenase	adh_short	289	280	145	166	22.9612	21.4624	10.5411	11.8606
HWN72_22220	298.294	285.744	180.183	138.575	0.874158	0.000205956	0.00265105	HWN72_22220	NC_999999999.1	4736821	4738347	-	1527	protein_coding	IS66 family transposase && PF13007:Transposase C of IS166 homeodomain|PF13005:zinc-finger binding domain of transposase IS66|PF13817:IS66 C-terminal element|PF03050:Transposase IS66 family	-	299	291	177	140	11.6212	10.9118	6.29468	4.89338
HWN72_03945	3745.14	3670.48	4662.37	4936.24	-0.37229	0.000207225	0.00265836	HWN72_03945	NC_999999999.1	815564	819208	-	3645	protein_coding	PAS domain S-box protein && PF00989:PAS fold|PF02518:Histidine kinase-, DNA gyrase B-, and HSP90-like ATPase|PF08447:PAS fold|PF08448:PAS fold|PF01590:GAF domain|PF00512:His Kinase A (phospho-acceptor) domain|PF00072:Response regulator receiver domain	PAS	3754	3738	4580	4987	61.1243	58.7197	68.2351	73.0234
HWN72_20440	195.537	144.345	58.0252	88.0942	1.21665	0.000209966	0.00268851	HWN72_20440	NC_999999999.1	4337927	4338214	-	288	protein_coding	hypothetical protein && -	-	196	147	57	89	40.3907	29.2258	10.7479	16.4937
HWN72_24245	23867.5	16603.6	38625.4	40486.7	-0.967009	0.000211468	0.00269269	HWN72_24245	NC_999999999.1	5200603	5202930	+	2328	protein_coding	TonB-dependent siderophore receptor && PF07715:TonB-dependent Receptor Plug Domain|PF00593:TonB dependent receptor	TonB_dep_Rec	23924	16909	37943	40903	609.913	415.888	885.092	937.762
HWN72_27065	138.672	145.327	71.259	46.5216	1.271	0.000211462	0.00269269	HWN72_27065	NC_999999999.1	5879722	5882928	+	3207	protein_coding	TonB-dependent receptor && PF07715:TonB-dependent Receptor Plug Domain|PF00593:TonB dependent receptor	TonB_dep_Rec	139	148	70	47	2.57237	2.64244	1.18533	0.782202
Novel00431	3100.66	2817.18	3916.19	3851.4	-0.392421	0.000211172	0.00269269	-	NC_999999999.1	1894021	1896978	+	2958	-	PF02355:Protein export membrane protein|PF07549:SecD/SecF GG Motif|PF02699:Preprotein translocase subunit	-	3108	2869	3847	3891	62.3591	55.5359	70.6258	70.2075
HWN72_15900	2048.15	1757.67	1452.66	1259.05	0.489072	0.000212291	0.00269817	HWN72_15900	NC_999999999.1	3320936	3321544	-	609	protein_coding	HNH endonuclease && PF01844:HNH endonuclease	HNH	2053	1790	1427	1272	200.073	168.297	127.247	111.478
HWN72_05365	2432.25	2598.21	3138.45	3602.95	-0.422404	0.000221883	0.0028097	HWN72_05365	NC_999999999.1	1101507	1102037	+	531	protein_coding	hypothetical protein && -	-	2438	2646	3083	3640	272.494	285.323	315.296	365.87
HWN72_21590	3492.74	3484.89	4598.24	4413.62	-0.369068	0.000221814	0.0028097	HWN72_21590	NC_999999999.1	4599196	4601625	-	2430	protein_coding	glycogen/starch/alpha-glucan phosphorylase && PF00343:Carbohydrate phosphorylase	-	3501	3549	4517	4459	85.5073	83.626	100.945	97.938
HWN72_17670	956.736	754.128	1238.89	1250.15	-0.541017	0.000222318	0.00281004	HWN72_17670	NC_999999999.1	3700898	3701872	+	975	protein_coding	FecR domain-containing protein && PF04773:FecR protein	-	959	768	1217	1263	58.3756	45.1023	67.7837	69.1383
HWN72_00670	4389.61	3030.26	5417.72	5324.25	-0.533844	0.000225011	0.00283885	HWN72_00670	NC_999999999.1	166611	167375	-	765	protein_coding	penicillin-binding protein activator LpoB && PF03783:Curli production assembly/transport component CsgG	-	4400	3086	5322	5379	341.357	230.981	377.792	375.284
HWN72_19950	67.8395	57.9343	151.68	136.595	-1.19671	0.000227345	0.00286305	HWN72_19950	NC_999999999.1	4245718	4246026	-	309	protein_coding	hypothetical protein && -	-	68	59	149	138	13.0607	10.9329	26.1859	23.8364
HWN72_03515	465.898	441.872	270.784	294.967	0.681938	0.000235064	0.00295463	HWN72_03515	NC_999999999.1	698568	699446	+	879	protein_coding	rhamnogalacturonan acetylesterase && PF13472:GDSL-like Lipase/Acylhydrolase family	-	467	450	266	298	31.5315	29.3133	16.4336	18.0945
HWN72_04975	4946.3	4289.1	5800.48	6489.27	-0.412269	0.000235476	0.00295463	HWN72_04975	NC_999999999.1	1024646	1025143	+	498	protein_coding	hypothetical protein && -	-	4958	4368	5698	6556	590.873	502.221	621.345	702.635
HWN72_24490	159.622	192.46	92.6367	70.2774	1.11267	0.000240573	0.00301308	HWN72_24490	NC_999999999.1	5264831	5267323	+	2493	protein_coding	TonB-dependent receptor && PF00593:TonB dependent receptor|PF07715:TonB-dependent Receptor Plug Domain	TonB_dep_Rec	160	196	91	71	3.80904	4.50169	1.98225	1.52004
HWN72_26530	297.297	277.888	166.95	156.392	0.831068	0.000241291	0.00301658	HWN72_26530	NC_999999999.1	5755474	5756031	+	558	protein_coding	bifunctional (p)ppGpp synthetase/guanosine-3'%2C5'-bis(diphosphate) 3'-pyrophosphohydrolase && PF13328:HD domain	-	298	283	164	158	31.6956	29.0398	15.9606	15.1127
HWN72_05345	1557.32	1357.04	1902.61	2107.33	-0.460546	0.000246553	0.00307677	HWN72_05345	NC_999999999.1	1095687	1098422	+	2736	protein_coding	EAL domain-containing protein && PF00563:EAL domain|PF13426:PAS domain|PF00990:Diguanylate cyclase, GGDEF domain|PF07238:PilZ domain	EAL	1561	1382	1869	2129	33.8613	28.9224	37.0965	41.5317
HWN72_16450	1245.05	1163.6	1513.74	1929.16	-0.515587	0.000250334	0.0031183	HWN72_16450	NC_999999999.1	3432669	3433109	-	441	protein_coding	CopD family protein && PF03653:Uncharacterised protein family (UPF0093)	-	1248	1185	1487	1949	167.955	153.858	183.11	235.881
Novel00609	552.692	684.41	402.104	391.97	0.639801	0.000251905	0.00312653	-	NC_999999999.1	2646198	2646563	+	366	-	-	-	554	697	395	396	89.8351	109.042	58.6078	57.7477
Novel00807	3103.66	2637.48	3763.49	3910.79	-0.418761	0.000251647	0.00312653	-	NC_999999999.1	3437808	3439856	-	2049	-	PF00359:Phosphoenolpyruvate-dependent sugar phosphotransferase system, EIIA 2|PF03061:Thioesterase superfamily|PF16321:Sigma 54 modulation/S30EA ribosomal protein C terminus|PF02482:Sigma 54 modulation protein / S30EA ribosomal protein	PTS_EIIA_2	3111	2686	3697	3951	90.1105	75.0595	97.9822	102.917
Novel00094	2135.95	1814.62	2929.76	2522.07	-0.464668	0.000256625	0.00317937	-	NC_999999999.1	466277	470451	-	4175	-	PF00873:AcrB/AcrD/AcrF family|PF00529:HlyD membrane-fusion protein of T1SS|PF02321:Outer membrane efflux protein	ACR_tran	2141	1848	2878	2548	30.4353	25.3447	37.4347	32.5734
HWN72_11680	225.467	231.737	118.086	123.728	0.918842	0.000259432	0.00320483	HWN72_11680	NC_999999999.1	2455692	2458256	+	2565	protein_coding	TonB-dependent receptor && PF00593:TonB dependent receptor|PF07715:TonB-dependent Receptor Plug Domain	TonB_dep_Rec	226	236	116	125	5.22924	5.26825	2.4559	2.60102
HWN72_23650	255.396	241.557	147.608	115.809	0.916295	0.000259612	0.00320483	hisD	NC_999999999.1	5058580	5059875	-	1296	protein_coding	histidinol dehydrogenase && PF00815:Histidinol dehydrogenase	-	256	246	145	117	11.7234	10.8686	6.07579	4.81838
HWN72_00745	4340.73	4456.03	5691.56	5556.86	-0.354661	0.000264502	0.00325663	glpX	NC_999999999.1	180373	181353	-	981	protein_coding	class II fructose-bisphosphatase && PF03320:Bacterial fructose-1,6-bisphosphatase, glpX-encoded	-	4351	4538	5591	5614	263.231	264.873	309.5	305.438
HWN72_14535	8287.39	7738.65	9874.46	10679.2	-0.359004	0.000264755	0.00325663	HWN72_14535	NC_999999999.1	3032172	3032630	-	459	protein_coding	DNA starvation/stationary phase protection protein && PF00210:Ferritin-like domain	Ferritin	8307	7881	9700	10789	1074.11	983.129	1147.62	1254.55
HWN72_07320	5017.13	5111.96	6431.63	6458.59	-0.347768	0.000267309	0.00328217	HWN72_07320	NC_999999999.1	1537169	1538356	-	1188	protein_coding	penicillin-binding protein activator && PF13458:Periplasmic binding protein	-	5029	5206	6318	6525	251.236	250.917	288.804	293.146
HWN72_07075	612.551	637.277	899.899	888.86	-0.517179	0.000271248	0.0033246	HWN72_07075	NC_999999999.1	1484027	1484857	-	831	protein_coding	coniferyl-alcohol dehydrogenase && PF00106:short chain dehydrogenase|PF13561:Enoyl-(Acyl carrier protein) reductase	adh_short	614	649	884	898	43.8515	44.7183	57.7685	57.6761
HWN72_10635	839.015	668.699	1064.81	1136.32	-0.54609	0.00027811	0.00340264	HWN72_10635	NC_999999999.1	2235987	2237354	-	1368	protein_coding	deoxyribodipyrimidine photo-lyase && PF00875:DNA photolyase|PF03441:FAD binding domain of DNA photolyase	-	841	681	1046	1148	36.4861	28.5038	41.5227	44.7895
HWN72_02065	113.731	178.713	64.1331	57.4097	1.26731	0.000278787	0.00340486	HWN72_02065	NC_999999999.1	438804	438977	+	174	protein_coding	hypothetical protein && -	-	114	182	63	58	38.8842	59.8913	19.6621	17.7909
Novel00070	394.068	456.601	245.334	274.181	0.711316	0.00028616	0.00348255	-	NC_999999999.1	304528	305637	-	1110	-	-	-	395	465	241	277	21.1199	23.9868	11.7905	13.3192
Novel00171	565.662	421.251	771.633	751.275	-0.626038	0.000286016	0.00348255	-	NC_999999999.1	812333	812860	+	528	-	PF10670:Domain of unknown function (DUF4198)	-	567	429	758	759	63.7333	46.5227	77.9605	76.7234
HWN72_04310	2259.65	1838.19	2628.44	3093.19	-0.481698	0.000288437	0.00349788	HWN72_04310	NC_999999999.1	903012	903689	+	678	protein_coding	helix-turn-helix domain-containing protein && PF13560:Helix-turn-helix domain|PF07238:PilZ domain	-	2265	1872	2582	3125	198.269	158.095	206.807	246.003
HWN72_10345	6955.54	6221.55	4769.26	5290.6	0.389367	0.000288128	0.00349788	HWN72_10345	NC_999999999.1	2175833	2176210	-	378	protein_coding	YdbL family protein && PF07027:Protein of unknown function (DUF1318)	-	6972	6336	4685	5345	1094.67	959.765	673.066	754.703
Novel00958	133.684	99.1756	44.7913	46.5216	1.35021	0.000289976	0.00351035	-	NC_999999999.1	5519389	5519887	-	499	-	PF00563:EAL domain	EAL	134	101	44	47	15.9376	11.5894	4.78841	5.0271
HWN72_15720	5882.08	5422.26	3988.47	4590.8	0.39788	0.000295293	0.00356842	ccoP	NC_999999999.1	3278785	3279696	-	912	protein_coding	cytochrome-c oxidase%2C cbb3-type subunit III && PF13442:Cytochrome C oxidase, cbb3-type, subunit III|PF14715:N-terminal domain of cytochrome oxidase-cbb3, FixP	-	5896	5522	3918	4638	383.69	346.692	233.297	271.429
HWN72_24235	925.81	913.201	1245	1287.76	-0.461823	0.000297495	0.00358873	HWN72_24235	NC_999999999.1	5197872	5198483	-	612	protein_coding	OmpA family protein && PF00691:OmpA family	-	928	930	1223	1301	89.9941	87.0108	108.521	113.461
HWN72_28990	1809.72	2135.71	2860.54	2533.94	-0.451177	0.000298854	0.00359881	HWN72_28990	NC_999999999.1	6295246	6298419	+	3174	protein_coding	autotransporter domain-containing protein && PF03797:Autotransporter beta-domain|PF03212:Pertactin	-	1814	2175	2810	2560	33.9194	39.2368	48.0772	43.048
HWN72_00840	3116.63	2868.24	3725.83	4167.15	-0.399327	0.000302237	0.00363318	HWN72_00840	NC_999999999.1	199893	200798	+	906	protein_coding	Hsp33 family molecular chaperone HslO && PF01430:Hsp33 protein	-	3124	2921	3660	4210	204.645	184.606	219.378	248.013
HWN72_22375	221.476	201.297	314.557	419.685	-0.79683	0.000304413	0.00365296	ligD	NC_999999999.1	4774057	4776603	-	2547	protein_coding	DNA ligase D && PF01068:ATP dependent DNA ligase domain|PF04679:ATP dependent DNA ligase C terminal region|PF13298:DNA polymerase Ligase (LigD)	DNA_ligase_A_M	222	205	309	424	5.17299	4.60857	6.58824	8.88499
HWN72_18925	1096.41	1138.07	1609.43	1452.07	-0.454192	0.000307679	0.00368572	HWN72_18925	NC_999999999.1	4007366	4008787	+	1422	protein_coding	efflux transporter outer membrane subunit && PF02321:Outer membrane efflux protein	OEP	1099	1159	1581	1467	45.8686	46.6687	60.377	55.0618
HWN72_08625	1418.64	1491.56	1968.78	1916.3	-0.41677	0.000312651	0.00373876	HWN72_08625	NC_999999999.1	1805863	1807182	-	1320	protein_coding	AAA family ATPase && PF13401:AAA domain	-	1422	1519	1934	1936	63.9356	65.8909	79.565	78.2801
HWN72_05015	1966.35	1953.07	2513.41	2629.96	-0.392107	0.000316922	0.00378326	HWN72_05015	NC_999999999.1	1030721	1031539	-	819	protein_coding	TPM domain-containing protein && PF04536:TLP18.3, Psb32 and MOLO-1 founding proteins of phosphatase	-	1971	1989	2469	2657	142.83	139.057	163.711	173.152
HWN72_06535	1285.96	1519.06	987.446	1017.54	0.484462	0.00032488	0.00386749	HWN72_06535	NC_999999999.1	1368527	1369003	+	477	protein_coding	hypothetical protein && PF06347:Bacterial SH3 domain	-	1289	1547	970	1028	160.381	185.701	110.431	115.026
HWN72_07825	11013.9	11484.7	14169.3	14088.1	-0.328786	0.000325103	0.00386749	pdhA	NC_999999999.1	1639745	1640812	-	1068	protein_coding	pyruvate dehydrogenase (acetyl-transferring) E1 component subunit alpha && PF00676:Dehydrogenase E1 component	-	11040	11696	13919	14233	613.501	627.058	707.744	711.288
HWN72_01820	1062.49	1083.08	819.478	669.12	0.527673	0.000327199	0.0038857	HWN72_01820	NC_999999999.1	390919	391956	+	1038	protein_coding	hypothetical protein && -	-	1065	1103	805	676	60.8933	60.8443	42.1151	34.7592
HWN72_20390	249.41	217.99	366.475	405.827	-0.724809	0.00033319	0.00395003	HWN72_20390	NC_999999999.1	4325147	4325353	+	207	protein_coding	hypothetical protein && -	-	250	222	360	410	71.6782	61.4079	94.4434	105.714
HWN72_18730	242.426	201.297	104.852	124.718	0.950152	0.000341745	0.00404447	HWN72_18730	NC_999999999.1	3957399	3958745	-	1347	protein_coding	FAD-binding protein && PF00890:FAD binding domain	-	243	205	103	126	10.7067	8.71421	4.1525	4.99256
HWN72_16300	3806.99	4324.45	5055.31	5666.73	-0.399004	0.000351875	0.00415721	gpmA	NC_999999999.1	3405858	3406544	-	687	protein_coding	2%2C3-diphosphoglycerate-dependent phosphoglycerate mutase && PF00300:Histidine phosphatase superfamily (branch 1)	-	3816	4404	4966	5725	329.662	367.056	392.545	444.774
HWN72_08975	313.259	338.768	482.525	531.535	-0.637183	0.000354662	0.00417578	HWN72_08975	NC_999999999.1	1873730	1874812	+	1083	protein_coding	ABC transporter substrate-binding protein && PF13458:Periplasmic binding protein	-	314	345	474	537	17.2075	18.2403	23.7678	26.4646
HWN72_16240	38779.3	41390.6	48793	52121.1	-0.331997	0.000354523	0.00417578	sucC	NC_999999999.1	3392205	3393404	-	1200	protein_coding	ADP-forming succinate--CoA ligase subunit beta && PF00549:CoA-ligase|PF08442:ATP-grasp domain	-	38871	42152	47931	52657	1922.48	2011.31	2169.08	2342.04
HWN72_16420	1312.89	1315.8	957.924	968.046	0.448745	0.000360438	0.00423494	HWN72_16420	NC_999999999.1	3427941	3428201	-	261	protein_coding	hypothetical protein && -	-	1316	1340	941	978	299.249	293.972	195.789	199.995
HWN72_28160	619.534	580.325	819.478	910.636	-0.52818	0.000360919	0.00423494	HWN72_28160	NC_999999999.1	6133210	6135006	-	1797	protein_coding	chloride channel protein && PF00654:Voltage gated chloride channel|PF00571:CBS domain	Voltage_CLC	621	591	805	920	20.5098	18.8313	24.3269	27.325
HWN72_07480	9323.94	9429.54	11534.8	12014.5	-0.32853	0.000371528	0.00435201	HWN72_07480	NC_999999999.1	1568078	1569023	+	946	protein_coding	FAD-dependent oxidoreductase && PF02852:Pyridine nucleotide-disulphide oxidoreductase, dimerisation domain|PF07992:Pyridine nucleotide-disulphide oxidoreductase	Pyr_redox_2	9346	9603	11331	12138	586.343	581.243	650.454	684.82
HWN72_05020	4908.39	5039.3	6264.68	6336.84	-0.341162	0.000372588	0.004357	HWN72_05020	NC_999999999.1	1031544	1032146	-	603	protein_coding	LemA family protein && PF04011:LemA family	-	4920	5132	6154	6402	484.245	487.316	554.217	566.655
HWN72_15735	45562.2	39898.1	52004.8	58756.8	-0.37414	0.000376764	0.00439836	ccoN	NC_999999999.1	3280639	3282297	-	1659	protein_coding	cytochrome-c oxidase%2C cbb3-type subunit I && PF00115:Cytochrome C and Quinol oxidase polypeptide I	-	45670	40632	51086	59361	1633.81	1402.37	1672.23	1909.74
HWN72_11205	2792.39	2692.47	2059.38	2143.95	0.383872	0.000380758	0.00443745	HWN72_11205	NC_999999999.1	2365900	2366214	-	315	protein_coding	AbrB/MazE/SpoVT family DNA-binding domain-containing protein && PF15937:prlF antitoxin for toxin YhaV_toxin	-	2799	2742	2023	2166	527.363	498.424	348.759	367.002
HWN72_11335	983.673	854.285	1199.19	1409.51	-0.505442	0.000383142	0.00445767	HWN72_11335	NC_999999999.1	2390321	2390752	-	432	protein_coding	VOC family protein && PF00903:Glyoxalase/Bleomycin resistance protein/Dioxygenase superfamily	Glyoxalase	986	870	1178	1424	135.46	115.313	148.082	175.933
HWN72_19045	531.742	269.051	1208.35	1550.06	-1.78443	0.00038397	0.00445976	HWN72_19045	NC_999999999.1	4042510	4042944	-	435	protein_coding	hypothetical protein && -	-	533	274	1187	1566	72.7202	36.0664	148.184	192.142
HWN72_01940	2129.96	2346.83	2791.32	3184.26	-0.416644	0.000386836	0.00447969	HWN72_01940	NC_999999999.1	417078	417701	+	624	protein_coding	hypothetical protein && -	-	2135	2390	2742	3217	203.063	219.308	238.629	275.161
HWN72_05180	116.724	104.085	46.8273	41.5725	1.32096	0.000386989	0.00447969	ffs	NC_999999999.1	1059259	1059355	+	97	protein_coding	signal recognition particle sRNA small type && -	-	117	106	46	42	71.5866	62.5714	25.7529	23.1099
HWN72_13940	2098.04	2007.08	2573.47	2838.81	-0.398894	0.000390786	0.00450847	wecC	NC_999999999.1	2904627	2905940	-	1314	protein_coding	UDP-N-acetyl-D-mannosamine dehydrogenase && PF03720:UDP-glucose/GDP-mannose dehydrogenase family, UDP binding domain|PF03721:UDP-glucose/GDP-mannose dehydrogenase family, NAD binding domain|PF00984:UDP-glucose/GDP-mannose dehydrogenase family, central domain	-	2103	2044	2528	2868	94.9864	89.0691	104.477	116.494
HWN72_18170	197.533	184.604	85.5108	105.911	0.996721	0.000390418	0.00450847	HWN72_18170	NC_999999999.1	3824340	3826811	-	2472	protein_coding	AMP-binding protein && PF00501:AMP-binding enzyme	AMP-binding	198	188	84	107	4.75372	4.35463	1.84531	2.31023
HWN72_15410	28441.7	27304.7	34721.4	34637.8	-0.315211	0.00039329	0.00452975	HWN72_15410	NC_999999999.1	3213166	3214380	-	1215	protein_coding	methionine adenosyltransferase && PF00438:S-adenosylmethionine synthetase, N-terminal domain|PF02772:S-adenosylmethionine synthetase, central domain|PF02773:S-adenosylmethionine synthetase, C-terminal domain	-	28509	27807	34108	34994	1392.59	1310.45	1524.47	1537.23
HWN72_19755	264.375	224.864	426.536	376.132	-0.714282	0.000395324	0.00454557	HWN72_19755	NC_999999999.1	4202283	4202504	-	222	protein_coding	hypothetical protein && -	-	265	229	419	380	70.8452	59.0642	102.495	91.3589
HWN72_04240	5542.89	5108.04	6527.32	7217.78	-0.367985	0.000401892	0.00461337	HWN72_04240	NC_999999999.1	888557	889765	+	1209	protein_coding	toxic anion resistance protein && PF05816:Toxic anion resistance protein (TelA)	-	5556	5202	6412	7292	272.743	246.369	288.009	321.915
HWN72_28425	136.677	113.905	203.597	278.14	-0.943598	0.000404998	0.00464128	HWN72_28425	NC_999999999.1	6175488	6176306	-	819	protein_coding	DUF1206 domain-containing protein && PF06724:Domain of Unknown Function (DUF1206)	-	137	116	200	281	9.92782	8.10991	13.2613	18.3123
HWN72_17625	656.447	518.463	822.532	927.463	-0.575088	0.000406524	0.00465101	HWN72_17625	NC_999999999.1	3691022	3691738	+	717	protein_coding	response regulator && PF00486:Transcriptional regulatory protein, C terminal|PF00072:Response regulator receiver domain	Response_reg	658	528	808	937	54.4658	42.1654	61.1972	69.7494
HWN72_17450	45.8914	54.0065	133.356	107.891	-1.2714	0.000409117	0.00467291	HWN72_17450	NC_999999999.1	3647328	3648200	+	873	protein_coding	glyoxalase && -	-	46	55	131	109	3.12724	3.60737	8.14886	6.66396
HWN72_01330	574.64	543.011	724.805	966.066	-0.597592	0.000414009	0.00471629	HWN72_01330	NC_999999999.1	289642	290121	+	480	protein_coding	hypothetical protein && -	-	576	553	712	976	71.2194	65.9668	80.5524	108.525
HWN72_01695	1224.1	1221.53	867.323	914.596	0.456701	0.000414287	0.00471629	HWN72_01695	NC_999999999.1	367704	368048	+	345	protein_coding	glutathione S-transferase family protein && PF13417:Glutathione S-transferase, N-terminal domain	-	1227	1244	852	924	211.078	206.463	134.11	142.946
HWN72_15605	2597.85	2760.23	3377.67	3561.38	-0.373029	0.00042866	0.00487184	HWN72_15605	NC_999999999.1	3255815	3256591	-	777	protein_coding	alpha/beta hydrolase && PF12695:Alpha/beta hydrolase family	-	2604	2811	3318	3598	198.901	207.148	231.897	247.15
HWN72_11420	18371.5	19241.1	23180.5	23718.1	-0.31833	0.000430482	0.00488448	clpP	NC_999999999.1	2406958	2407626	-	669	protein_coding	ATP-dependent Clp endopeptidase proteolytic subunit ClpP && PF00574:Clp protease	-	18415	19595	22771	23962	1633.66	1677.11	1848.4	1911.69
HWN72_05325	1340.83	1500.4	1917.88	1888.58	-0.421861	0.00044477	0.00503829	fabD	NC_999999999.1	1090957	1091892	+	936	protein_coding	ACP S-malonyltransferase && PF00698:Acyl transferase domain	Acyl_transf_1	1344	1528	1884	1908	85.2198	93.4737	109.306	108.798
HWN72_21315	5943.94	5838.6	7377.34	7442.47	-0.330884	0.000446459	0.0050491	HWN72_21315	NC_999999999.1	4537087	4538931	+	1845	protein_coding	ferrous iron transporter B && PF07664:Ferrous iron transport protein B C terminus|PF07670:Nucleoside recognition|PF02421:Ferrous iron transport protein B	-	5958	5946	7247	7519	191.656	184.531	213.305	217.512
HWN72_18155	58.8607	91.3201	23.4137	22.7659	1.7018	0.000447455	0.00505205	HWN72_18155	NC_999999999.1	3821739	3822635	+	897	protein_coding	SDR family NAD(P)-dependent oxidoreductase && PF00106:short chain dehydrogenase	adh_short	59	93	23	23	3.9037	5.93652	1.39244	1.36853
HWN72_26305	92.7805	106.049	36.6475	39.5929	1.38277	0.000448595	0.00505662	HWN72_26305	NC_999999999.1	5712628	5713038	+	411	protein_coding	response regulator && PF00072:Response regulator receiver domain	Response_reg	93	108	36	40	13.4295	15.0461	4.75664	5.19444
HWN72_17975	123.707	144.345	54.9712	63.3486	1.17954	0.000451021	0.00507565	HWN72_17975	NC_999999999.1	3777154	3778308	-	1155	protein_coding	glycosyltransferase && PF13579:Glycosyl transferase 4-like domain|PF00534:Glycosyl transferases group 1	Glycos_transf_1	124	147	54	64	6.37172	7.28747	2.53893	2.95746
HWN72_15645	1629.15	1765.52	2159.15	2349.84	-0.40955	0.000454015	0.005101	HWN72_15645	NC_999999999.1	3262841	3263728	-	888	protein_coding	hypothetical protein && PF01062:Bestrophin, RFP-TM, chloride channel	-	1633	1798	2121	2374	109.142	115.936	129.708	142.688
Novel00784	380.101	352.515	549.712	556.28	-0.59431	0.000457351	0.00513009	-	NC_999999999.1	3382491	3382963	-	473	-	-	-	381	359	540	562	47.8059	43.4585	61.9972	63.4155
HWN72_01740	3323.14	3336.62	4164.58	4334.43	-0.351843	0.000466623	0.00522557	tatC	NC_999999999.1	374123	374953	+	831	protein_coding	twin-arginine translocase subunit TatC && PF00902:Sec-independent protein translocase protein (TatC)	-	3331	3398	4091	4379	237.898	234.134	267.343	281.251
HWN72_00515	422.999	400.63	270.784	245.476	0.674062	0.000470377	0.00525904	HWN72_00515	NC_999999999.1	127134	129989	-	2856	protein_coding	TonB-dependent receptor && PF07715:TonB-dependent Receptor Plug Domain|PF00593:TonB dependent receptor	TonB_dep_Rec	424	408	266	248	8.811	8.17982	5.05782	4.63462
HWN72_15110	1322.87	1405.15	2055.31	1694.58	-0.458835	0.000478944	0.00533858	HWN72_15110	NC_999999999.1	3157570	3158392	+	823	protein_coding	helix-turn-helix transcriptional regulator && PF12844:Helix-turn-helix domain	-	1326	1431	2019	1712	95.6227	99.5592	133.222	111.026
HWN72_18250	3191.45	3652.81	4314.22	4633.36	-0.386594	0.000479044	0.00533858	HWN72_18250	NC_999999999.1	3846531	3847832	-	1302	protein_coding	sugar MFS transporter && PF07690:Major Facilitator Superfamily	MFS_1	3199	3720	4238	4681	145.821	163.596	176.762	191.888
HWN72_27595	12657.1	12780.9	15213.8	16971.5	-0.339433	0.000482566	0.00536913	HWN72_27595	NC_999999999.1	5997666	5999516	-	1851	protein_coding	aminopeptidase P family protein && PF01321:Creatinase/Prolidase N-terminal domain|PF16189:Creatinase/Prolidase N-terminal domain|PF16188:C-terminal region of peptidase_M24|PF00557:Metallopeptidase family M24	Peptidase_M24	12687	13016	14945	17146	406.79	402.636	438.459	494.398
HWN72_13010	3214.4	3192.28	4059.73	4103.8	-0.349626	0.000485466	0.00539267	msrB	NC_999999999.1	2739719	2740114	-	396	protein_coding	peptide-methionine (R)-S-oxide reductase MsrB && PF01641:SelR domain	-	3222	3251	3988	4146	482.889	470.071	546.889	558.797
HWN72_29285	462.905	467.402	632.169	747.316	-0.568539	0.00049184	0.00545466	HWN72_29285	NC_999999999.1	6359003	6360064	-	1062	protein_coding	SDR family oxidoreductase && PF01370:NAD dependent epimerase/dehydratase family	Epimerase	464	476	621	755	25.9305	25.664	31.7546	37.944
HWN72_19780	178.578	163.983	343.061	261.313	-0.818823	0.000493193	0.0054555	HWN72_19780	NC_999999999.1	4208356	4208691	-	336	protein_coding	hypothetical protein && -	-	179	167	337	264	31.6178	28.459	54.4666	41.9358
HWN72_30010	2938.05	2518.67	3526.3	3658.38	-0.396959	0.000493502	0.0054555	HWN72_30010	NC_999999999.1	6516111	6518099	+	1989	protein_coding	copper resistance system multicopper oxidase && PF07732:Multicopper oxidase|PF07731:Multicopper oxidase|PF00394:Multicopper oxidase	-	2945	2565	3464	3696	87.8755	73.8404	94.5764	99.1785
HWN72_28455	251.405	241.557	145.572	128.677	0.84626	0.000501961	0.00553123	HWN72_28455	NC_999999999.1	6182514	6182855	+	342	protein_coding	hypothetical protein && -	-	252	246	143	130	43.7312	41.1861	22.7065	20.2879
Novel00752	8439.03	7205.45	9822.54	10440.6	-0.373238	0.000501467	0.00553123	-	NC_999999999.1	3288046	3292388	+	4343	-	PF00115:Cytochrome C and Quinol oxidase polypeptide I|PF00510:Cytochrome c oxidase subunit III|PF03626:Prokaryotic Cytochrome C oxidase subunit IV|PF06481:COX Aromatic Rich Motif	-	8459	7338	9649	10548	115.597	96.7452	120.651	129.629
HWN72_07260	1558.31	1658.49	2143.88	2090.5	-0.396468	0.000507458	0.00558285	HWN72_07260	NC_999999999.1	1525572	1525910	-	339	protein_coding	PilZ domain-containing protein && PF07238:PilZ domain	-	1562	1689	2106	2112	273.463	285.28	337.364	332.517
HWN72_17540	42.8985	40.2594	7.1259	8.9084	2.37362	0.000509769	0.00559931	HWN72_17540	NC_999999999.1	3669980	3671317	+	1338	protein_coding	LLM class flavin-dependent oxidoreductase && PF00296:Luciferase-like monooxygenase	-	43	41	7	9	1.90735	1.75456	0.284107	0.35901
Novel00814	1231.09	1217.6	1550.39	1759.9	-0.435061	0.000513141	0.00562736	-	NC_999999999.1	3446050	3446852	+	803	-	PF01135:Protein-L-isoaspartate(D-aspartate) O-methyltransferase (PCMT)	-	1234	1240	1523	1778	91.2046	88.4195	102.997	118.178
HWN72_00010	5383.26	6047.75	4579.92	4277.02	0.368124	0.000524114	0.00573854	HWN72_00010	NC_999999999.1	866	2230	+	1365	protein_coding	Ppx/GppA family phosphatase && PF02541:Ppx/GppA phosphatase family	-	5396	6159	4499	4321	234.615	258.356	178.988	168.955
HWN72_00370	19635.5	17040.5	13465.9	14946.3	0.368306	0.000528188	0.00577396	HWN72_00370	NC_999999999.1	84402	84911	-	510	protein_coding	helix-turn-helix transcriptional regulator && PF00196:Bacterial regulatory proteins, luxR family	GerE	19682	17354	13228	15100	2290.43	1948.37	1408.52	1580.25
HWN72_07510	67.8395	108.013	28.5036	31.6743	1.54708	0.000529677	0.00578104	HWN72_07510	NC_999999999.1	1573978	1574547	+	570	protein_coding	TonB-dependent receptor && PF00593:TonB dependent receptor	TonB_dep_Rec	68	110	28	32	7.0803	11.0499	2.66761	2.99637
HWN72_08335	345.183	308.328	183.237	205.883	0.747646	0.000532022	0.00579744	HWN72_08335	NC_999999999.1	1733868	1736036	-	2169	protein_coding	TonB-dependent receptor && PF07715:TonB-dependent Receptor Plug Domain|PF00593:TonB dependent receptor	TonB_dep_Rec	346	314	180	208	9.46747	8.28918	4.50664	5.11828
HWN72_20415	69.8348	55.9704	141.5	135.606	-1.13953	0.000536196	0.00583368	HWN72_20415	NC_999999999.1	4330012	4330353	-	342	protein_coding	hypothetical protein && -	-	70	57	139	137	12.1476	9.54312	22.0713	21.3803
HWN72_05505	2660.71	2764.15	3411.27	3549.5	-0.359669	0.000547071	0.00593321	HWN72_05505	NC_999999999.1	1132895	1134106	+	1212	protein_coding	saccharopine dehydrogenase family protein && PF03435:Saccharopine dehydrogenase NADP binding domain|PF16653:Saccharopine dehydrogenase C-terminal domain	Saccharop_dh	2667	2815	3351	3586	130.598	132.99	150.145	157.917
HWN72_06960	5773.34	5712.91	7233.8	7165.32	-0.326072	0.000546872	0.00593321	HWN72_06960	NC_999999999.1	1462267	1463517	-	1251	protein_coding	serine hydroxymethyltransferase && PF00464:Serine hydroxymethyltransferase	SHMT	5787	5818	7106	7239	274.545	266.292	308.466	308.846
HWN72_02530	77.8159	100.158	176.111	181.137	-1.00494	0.000552761	0.00597085	HWN72_02530	NC_999999999.1	540292	540510	-	219	protein_coding	DUF2945 domain-containing protein && -	-	78	102	173	183	21.1382	26.6684	42.8984	44.5992
HWN72_17695	785.142	469.366	1457.75	1520.37	-1.24736	0.00055247	0.00597085	HWN72_17695	NC_999999999.1	3707976	3708377	+	402	protein_coding	pyridoxamine 5'-phosphate oxidase family protein && PF01243:Pyridoxamine 5'-phosphate oxidase	Pyridox_oxidase	787	478	1432	1536	116.189	68.0838	193.445	203.932
HWN72_30160	329.221	257.268	179.165	152.433	0.82283	0.000553146	0.00597085	HWN72_30160	NC_999999999.1	6546829	6548088	-	1260	protein_coding	TolC family protein && PF02321:Outer membrane efflux protein	OEP	330	262	176	154	15.5439	11.9062	7.58546	6.52335
Novel00516	22926.8	21208.9	28313.2	26924.2	-0.323702	0.000561071	0.00604339	-	NC_999999999.1	2350623	2356668	-	6046	-	PF00593:TonB dependent receptor|PF07715:TonB-dependent Receptor Plug Domain	TonB_dep_Rec	22981	21599	27813	27201	225.589	204.554	249.815	240.125
Novel00974	3802	3472.13	4705.13	4605.64	-0.356143	0.000562503	0.00604339	-	NC_999999999.1	5644280	5646825	-	2546	-	-	-	3811	3536	4622	4653	88.8378	79.5235	98.5851	97.5427
Novel01020	127.698	115.869	55.9892	49.4911	1.20763	0.000562426	0.00604339	-	NC_999999999.1	6376047	6376945	-	899	-	PF00232:Glycosyl hydrolase family 1|PF06965:Na+/H+ antiporter 1	Glyco_hydro_1	128	118	55	50	8.45021	7.51561	3.32233	2.96846
HWN72_08305	195.537	189.514	89.5827	108.88	0.955648	0.000566355	0.00607528	yacG	NC_999999999.1	1726322	1726513	+	192	protein_coding	DNA gyrase inhibitor YacG && -	-	196	193	88	110	60.586	57.557	24.8898	30.5782
HWN72_28280	36.9127	40.2594	96.7086	99.972	-1.3496	0.00057863	0.00619729	HWN72_28280	NC_999999999.1	6152554	6152781	-	228	protein_coding	DUF3072 domain-containing protein && -	-	37	41	95	101	9.63128	10.2965	22.6271	23.6432
HWN72_05335	12607.2	14360.8	17093	17110.1	-0.342865	0.000581292	0.00621612	HWN72_05335	NC_999999999.1	1093035	1094153	+	1119	protein_coding	DNA polymerase III subunit beta && PF02767:DNA polymerase III beta subunit, central domain|PF02768:DNA polymerase III beta subunit, C-terminal domain|PF00712:DNA polymerase III beta subunit, N-terminal domain	DNA_pol3_beta_2	12637	14625	16791	17286	670.241	748.355	814.866	824.489
HWN72_06905	1758.84	1807.75	2277.23	2368.64	-0.381423	0.000585978	0.00625355	HWN72_06905	NC_999999999.1	1454557	1455519	+	963	protein_coding	ABC transporter ATP-binding protein && PF00005:ABC transporter	ABC_tran	1763	1841	2237	2393	108.653	109.463	126.148	132.628
HWN72_15830	4666.96	4914.59	6367.5	5836.98	-0.349038	0.000586611	0.00625355	HWN72_15830	NC_999999999.1	3304225	3307381	-	3157	protein_coding	BCSC C-terminal domain-containing protein && PF05420:Cellulose synthase operon protein C C-terminus (BCSC_C)|PF13432:Tetratricopeptide repeat	-	4678	5005	6255	5897	87.9433	90.776	107.595	99.6958
HWN72_05385	1694.99	1828.37	1243.98	1380.8	0.424679	0.000587811	0.00625664	HWN72_05385	NC_999999999.1	1105271	1106230	+	960	protein_coding	cytochrome-c peroxidase && PF03150:Di-haem cytochrome c peroxidase	CCP_MauG	1699	1862	1222	1395	105.036	111.058	69.1257	77.5574
Novel00569	744.239	864.105	577.198	534.504	0.533018	0.000596112	0.00633519	-	NC_999999999.1	2503110	2503536	+	427	-	-	-	746	880	567	540	103.688	118.004	72.1099	67.4973
HWN72_22565	265.372	196.387	129.284	115.809	0.913836	0.000610123	0.00647409	HWN72_22565	NC_999999999.1	4823404	4823874	+	471	protein_coding	Lrp/AsnC family transcriptional regulator && PF13412:Winged helix-turn-helix DNA-binding|PF01037:AsnC family	AsnC_trans_reg	266	200	127	117	33.518	24.3137	14.6427	13.2582
HWN72_08580	9867.65	10811.1	12748.2	13274.5	-0.331617	0.000613752	0.00650255	HWN72_08580	NC_999999999.1	1793903	1794685	+	783	protein_coding	succinate dehydrogenase iron-sulfur subunit && PF13085:2Fe-2S iron-sulfur cluster binding domain|PF13534:4Fe-4S dicluster domain	-	9891	11010	12523	13411	749.714	805.132	868.533	914.155
HWN72_04040	499.817	635.313	1014.93	739.397	-0.627686	0.000615312	0.00650905	HWN72_04040	NC_999999999.1	841148	842098	+	951	protein_coding	xanthine dehydrogenase family protein subunit M && PF00941:FAD binding domain in molybdopterin dehydrogenase	-	501	647	997	747	31.2662	38.9552	56.9317	41.9238
HWN72_01320	9246.12	10236.7	12325.8	12217.4	-0.333103	0.000618731	0.00652515	HWN72_01320	NC_999999999.1	287752	288222	+	471	protein_coding	peptidylprolyl isomerase && PF00160:Cyclophilin type peptidyl-prolyl cis-trans isomerase/CLD	Pro_isomerase	9268	10425	12108	12343	1167.84	1267.35	1396.02	1398.69
HWN72_10475	1392.71	1386.5	1869.02	1793.56	-0.398157	0.000617963	0.00652515	HWN72_10475	NC_999999999.1	2201268	2202128	-	861	protein_coding	class I SAM-dependent methyltransferase && -	-	1396	1412	1836	1812	96.2276	93.9017	115.8	112.325
HWN72_17070	270.36	282.798	165.932	156.392	0.779364	0.00062973	0.00663097	HWN72_17070	NC_999999999.1	3549535	3550392	-	858	protein_coding	alpha/beta hydrolase && PF07859:alpha/beta hydrolase fold	Abhydrolase_3	271	288	163	158	18.7456	19.2197	10.3167	9.82856
HWN72_12110	23852.6	25111.1	30228.1	30343	-0.306915	0.000635492	0.00668141	rplV	NC_999999999.1	2542026	2542403	-	378	protein_coding	50S ribosomal protein L22 && PF00237:Ribosomal protein L22p/L17e	-	23909	25573	29694	30655	3753.94	3873.75	4265.96	4328.42
Novel00699	118.719	123.724	219.885	221.72	-0.865063	0.000638006	0.0066976	-	NC_999999999.1	3040240	3040738	-	499	-	PF00982:Glycosyltransferase family 20	-	119	126	216	224	14.1535	14.4581	23.5068	23.9589
HWN72_01160	1277.98	1496.47	1004.75	1019.52	0.45486	0.000662324	0.00694228	HWN72_01160	NC_999999999.1	255816	256376	-	561	protein_coding	GNAT family N-acetyltransferase && PF13302:Acetyltransferase (GNAT) domain	-	1281	1524	987	1030	135.52	155.548	95.5419	97.9929
HWN72_00765	55669.3	53963.3	74512.4	64362.2	-0.341102	0.000670531	0.00700694	HWN72_00765	NC_999999999.1	184556	185218	+	663	protein_coding	TonB family protein && PF03544:Gram-negative bacterial TonB protein C-terminal	-	55801	54956	73196	65024	4995.12	4746.17	5995.33	5234.56
HWN72_28980	168.601	152.2	262.64	290.018	-0.784991	0.000669952	0.00700694	HWN72_28980	NC_999999999.1	6293576	6294125	-	550	protein_coding	sigma-70 family RNA polymerase sigma factor && PF08281:Sigma-70, region 4|PF04542:Sigma-70 region 2	Sigma70_r2	169	155	258	293	18.2365	16.1366	25.474	28.4332
HWN72_12400	89.7876	102.121	23.4137	45.5318	1.4751	0.000677116	0.00705431	HWN72_12400	NC_999999999.1	2598683	2598757	-	75	protein_coding	tRNA-Gly && -	-	90	104	23	46	71.2194	79.3988	16.6535	32.7353
Novel00572	384.091	424.197	249.406	262.303	0.659519	0.00067624	0.00705431	-	NC_999999999.1	2524336	2524929	+	594	-	-	-	385	432	245	265	38.4673	41.6427	22.3985	23.8111
HWN72_15895	121.712	92.3021	176.111	245.476	-0.978889	0.000692817	0.00720697	HWN72_15895	NC_999999999.1	3320350	3320931	+	582	protein_coding	flavin reductase family protein && PF01613:Flavin reductase like domain	Flavin_Reduct	122	94	173	248	12.441	9.24797	16.1422	22.7431
Novel00201	376.11	450.709	274.856	241.517	0.679545	0.000708393	0.00735787	-	NC_999999999.1	938022	938615	-	594	-	PF13419:Haloacid dehalogenase-like hydrolase	-	377	459	270	244	37.668	44.2454	24.6841	21.9242
HWN72_14595	211.5	167.911	102.817	92.0535	0.961339	0.000717826	0.00743339	HWN72_14595	NC_999999999.1	3043209	3043808	+	600	protein_coding	GntR family transcriptional regulator && PF00392:Bacterial regulatory proteins, gntR family	GntR	212	171	101	93	20.9702	16.3187	9.14134	8.27279
HWN72_22560	1373.75	1309.9	1012.9	983.883	0.426536	0.000716927	0.00743339	HWN72_22560	NC_999999999.1	4819780	4823250	-	3471	protein_coding	indolepyruvate ferredoxin oxidoreductase family protein && PF01558:Pyruvate ferredoxin/flavodoxin oxidoreductase	-	1377	1334	995	994	23.5449	22.0061	15.5671	15.2845
HWN72_11860	189.552	193.442	353.241	289.028	-0.745551	0.000719765	0.00744226	HWN72_11860	NC_999999999.1	2497195	2497569	+	375	protein_coding	hypothetical protein && -	-	190	197	347	292	30.0704	30.0799	50.2502	41.5596
HWN72_08630	1296.93	1409.08	1864.95	1731.2	-0.410176	0.00072194	0.00745354	HWN72_08630	NC_999999999.1	1807196	1808947	-	1752	protein_coding	preprotein translocase subunit YajC && -	-	1300	1435	1832	1749	44.0379	46.8986	56.7847	53.2814
HWN72_28360	127.698	91.3201	227.011	194.005	-0.943044	0.000733503	0.00756157	HWN72_28360	NC_999999999.1	6164822	6165478	+	657	protein_coding	hypothetical protein && -	-	128	93	223	196	11.5628	8.10512	18.4323	15.9225
HWN72_14715	211.5	186.568	114.014	96.0128	0.922766	0.000740333	0.00762055	HWN72_14715	NC_999999999.1	3065205	3066038	+	834	protein_coding	IS5 family transposase && PF13340:Putative transposase of IS4/5 family (DUF4096)|PF01609:Transposase DDE domain	Transposase_11	212	190	112	97	15.0865	13.0446	7.29275	6.20763
HWN72_16975	3613.45	3483.91	4348.83	4668	-0.345381	0.000744923	0.00765492	HWN72_16975	NC_999999999.1	3528214	3529704	-	1491	protein_coding	glucan biosynthesis protein && PF04349:Periplasmic glucan biosynthesis protein, MdoG	-	3622	3548	4272	4716	144.174	136.254	155.594	168.817
HWN72_19960	46.8891	49.0969	112.996	110.86	-1.22157	0.000745898	0.00765492	HWN72_19960	NC_999999999.1	4247005	4247286	-	282	protein_coding	hypothetical protein && -	-	47	50	111	112	9.89159	10.1523	21.3754	21.1977
HWN72_07110	410.03	326.985	519.172	618.639	-0.626891	0.000758116	0.00776122	HWN72_07110	NC_999999999.1	1493662	1493988	+	327	protein_coding	hypothetical protein && -	-	411	333	510	625	74.5953	58.3093	84.6958	102.012
Novel00908	1048.52	635.313	2002.38	1858.89	-1.19737	0.000758514	0.00776122	-	NC_999999999.1	4540295	4542542	-	2248	-	PF00593:TonB dependent receptor	TonB_dep_Rec	1051	647	1967	1878	27.7475	16.4797	47.5169	44.5882
HWN72_06955	932.793	680.482	1151.34	1188.78	-0.536788	0.00076428	0.00780861	HWN72_06955	NC_999999999.1	1462035	1462262	-	228	protein_coding	hypothetical protein && -	-	935	693	1131	1201	243.385	174.036	269.381	281.144
HWN72_02395	1483.49	1658.49	2049.2	2088.52	-0.397119	0.0007678	0.00783293	HWN72_02395	NC_999999999.1	513283	513621	-	339	protein_coding	hypothetical protein && -	-	1487	1689	2013	2110	260.333	285.28	322.466	332.203
HWN72_13170	785.142	915.165	1161.52	1183.83	-0.463915	0.000771372	0.00784694	arsC	NC_999999999.1	2770966	2771310	+	345	protein_coding	arsenate reductase (glutaredoxin) && PF03960:ArsC family	-	787	932	1141	1196	135.386	154.682	179.6	185.026
Novel00632	334.209	381.974	508.993	574.097	-0.596771	0.000771456	0.00784694	-	NC_999999999.1	2739612	2740118	+	507	-	PF01641:SelR domain	-	335	389	500	580	39.2152	43.9322	53.5552	61.0577
HWN72_10555	28132.4	30620.7	35782.2	37268.8	-0.314235	0.000776626	0.00788785	HWN72_10555	NC_999999999.1	2217000	2218223	+	1224	protein_coding	NADP-dependent isocitrate dehydrogenase && PF00180:Isocitrate/isopropylmalate dehydrogenase	-	28199	31184	35150	37652	1367.32	1458.79	1559.49	1641.82
HWN72_29630	2001.27	1938.34	1548.36	1461.97	0.388179	0.00078123	0.00792291	HWN72_29630	NC_999999999.1	6427987	6429210	+	1224	protein_coding	26S protease regulatory subunit && PF00004:ATPase family associated with various cellular activities (AAA)	AAA	2006	1974	1521	1477	97.2673	92.3437	67.4819	64.405
HWN72_26855	130.691	107.031	47.8453	55.43	1.20218	0.000790029	0.00800035	HWN72_26855	NC_999999999.1	5830829	5831404	+	576	protein_coding	S26 family signal peptidase && PF10502:Signal peptidase, peptidase S26	-	131	109	47	56	13.4979	10.8354	4.43113	5.18903
HWN72_13860	3189.45	4113.33	2938.92	2223.14	0.500637	0.000807338	0.00816362	HWN72_13860	NC_999999999.1	2889028	2889369	+	342	protein_coding	hypothetical protein && -	-	3197	4189	2887	2246	554.797	701.336	458.417	350.513
HWN72_16555	11470.9	11919.7	14151	14852.3	-0.310292	0.00081249	0.00820364	HWN72_16555	NC_999999999.1	3447064	3448584	+	1521	protein_coding	fumarate hydratase && PF05683:Fumarase C-terminus|PF05681:Fumarate hydratase (Fumerase)	-	11498	12139	13901	15005	448.653	456.978	496.314	526.535
HWN72_17445	255.396	159.074	356.295	366.234	-0.802263	0.000816189	0.00822891	HWN72_17445	NC_999999999.1	3645328	3647172	+	1845	protein_coding	amidohydrolase && PF07969:Amidohydrolase family	-	256	162	350	370	8.23495	5.0276	10.3018	10.7035
HWN72_20295	53.8725	63.8259	17.3057	16.827	1.78611	0.000818982	0.00824498	HWN72_20295	NC_999999999.1	4307654	4308073	-	420	protein_coding	NUDIX domain-containing protein && PF00293:NUDIX domain	NUDIX	54	65	17	17	7.63065	8.86147	2.19806	2.16033
HWN72_05030	181599	154043	121540	138721	0.366965	0.000824623	0.00826546	ssrA	NC_999999999.1	1032968	1033370	+	403	protein_coding	transfer-messenger RNA && -	-	182029	156877	119393	140147	26807.3	22289.3	16088.4	18560.9
HWN72_05765	6893.69	7052.27	8321.01	9256.82	-0.333931	0.000822375	0.00826546	HWN72_05765	NC_999999999.1	1186254	1186733	-	480	protein_coding	peroxiredoxin && PF08534:Redoxin	-	6910	7182	8174	9352	854.386	856.734	924.768	1039.88
HWN72_14515	715.308	635.313	467.255	465.216	0.534415	0.00082348	0.00826546	HWN72_14515	NC_999999999.1	3028088	3028348	+	261	protein_coding	hypothetical protein && -	-	717	647	459	470	163.041	141.94	95.5018	96.112
HWN72_10110	127.698	76.5911	33.5935	43.5522	1.40386	0.000829441	0.00830165	HWN72_10110	NC_999999999.1	2128042	2129814	+	1773	protein_coding	site-specific integrase && -	-	128	78	33	44	4.28468	2.519	1.01075	1.32454
HWN72_01000	2300.56	2179.9	2733.29	3101.11	-0.381031	0.000862171	0.0086167	HWN72_01000	NC_999999999.1	229546	230148	-	603	protein_coding	TlpA family protein disulfide reductase && PF08534:Redoxin	-	2306	2220	2685	3133	226.965	210.803	241.806	277.309
HWN72_04580	1147.29	950.515	674.924	795.817	0.512048	0.000881935	0.00880143	HWN72_04580	NC_999999999.1	955730	955805	+	76	protein_coding	tRNA-Ala && -	-	1150	968	663	804	898.052	729.295	473.739	564.628
HWN72_24210	868.944	974.082	1208.35	1300.63	-0.445012	0.000890556	0.00887458	HWN72_24210	NC_999999999.1	5193737	5194576	+	840	protein_coding	dioxygenase && PF02900:Catalytic LigB subunit of aromatic ring-opening dioxygenase	-	871	992	1187	1314	61.5398	67.6198	76.7381	83.4904
HWN72_00270	1329.85	1200.91	1633.87	1728.23	-0.409897	0.000893708	0.00889311	HWN72_00270	NC_999999999.1	62885	63175	-	291	protein_coding	N-acetyltransferase && -	-	1333	1223	1605	1746	271.866	240.644	299.517	320.237
Novel00910	181.57	207.189	88.5647	114.819	0.934141	0.000904208	0.00898458	-	NC_999999999.1	4577551	4577828	-	278	-	-	-	182	211	87	116	38.8547	43.459	16.9947	22.2707
HWN72_15850	1018.59	973.1	1294.88	1372.88	-0.421727	0.000908936	0.00901853	HWN72_15850	NC_999999999.1	3312913	3313269	-	357	protein_coding	hypothetical protein && -	-	1021	991	1272	1387	169.736	158.945	193.49	207.362
HWN72_20780	215.49	217.99	372.583	325.652	-0.687533	0.000919256	0.00910778	msrA	NC_999999999.1	4420800	4421540	-	741	protein_coding	peptide-methionine (S)-S-oxide reductase MsrA && PF01625:Peptide methionine sulfoxide reductase	PMSR	216	222	366	329	17.3003	17.1544	26.8227	23.6972
HWN72_08400	391.075	444.817	284.018	249.435	0.648313	0.000921852	0.00912037	HWN72_08400	NC_999999999.1	1750391	1752577	+	2187	protein_coding	acyl-CoA dehydrogenase && PF02771:Acyl-CoA dehydrogenase, N-terminal domain|PF00441:Acyl-CoA dehydrogenase, C-terminal domain|PF02770:Acyl-CoA dehydrogenase, middle domain	-	392	453	279	252	10.6379	11.8602	6.92779	6.14996
HWN72_02925	1520.4	1450.32	1135.05	1106.62	0.406244	0.000924417	0.0091326	HWN72_02925	NC_999999999.1	600133	600978	+	846	protein_coding	hypothetical protein && PF09694:Bacterial protein of unknown function (Gcw_chp)	-	1524	1477	1115	1118	106.913	99.9659	71.5722	70.5329
HWN72_04985	3234.35	3252.18	4012.9	4160.22	-0.333458	0.000939992	0.00927315	HWN72_04985	NC_999999999.1	1026343	1027386	+	1044	protein_coding	enoyl-CoA hydratase/isomerase family protein && PF16113:Enoyl-CoA hydratase/isomerase	-	3242	3312	3942	4203	184.302	181.648	205.048	214.872
HWN72_15175	608.56	485.077	322.701	386.031	0.625393	0.000945528	0.0093144	HWN72_15175	NC_999999999.1	3166492	3166725	+	234	protein_coding	FliM/FliN family flagellar motor switch protein && -	-	610	494	317	390	154.715	120.88	73.567	88.9547
HWN72_26575	353.164	289.671	198.507	190.046	0.726276	0.000963681	0.00947964	HWN72_26575	NC_999999999.1	5762267	5766649	-	4383	protein_coding	strawberry notch family protein && PF13659:Methyltransferase domain|PF13872:P-loop containing NTP hydrolase pore-1|PF13871:C-terminal domain on Strawberry notch homologue	-	354	295	195	192	4.79346	3.85383	2.41603	2.33803
HWN72_01195	917.829	885.707	601.629	687.926	0.483732	0.000966369	0.00949249	HWN72_01195	NC_999999999.1	261488	262201	+	714	protein_coding	hypothetical protein && -	-	920	902	591	695	76.4728	72.3353	44.9499	51.9525
HWN72_27405	536.73	641.205	393.96	399.888	0.569422	0.000967749	0.00949249	HWN72_27405	NC_999999999.1	5955692	5956885	+	1194	protein_coding	L-lactate dehydrogenase && PF01070:FMN-dependent dehydrogenase	FMN_dh	538	653	387	404	26.7421	31.3149	17.6014	18.0591
HWN72_03505	327.226	326.985	182.219	217.761	0.709439	0.000981093	0.00958283	HWN72_03505	NC_999999999.1	696540	697799	+	1260	protein_coding	MFS transporter && PF07690:Major Facilitator Superfamily	MFS_1	328	333	179	220	15.4497	15.1327	7.71475	9.31907
HWN72_19660	385.089	269.051	192.399	189.056	0.777879	0.000981139	0.00958283	HWN72_19660	NC_999999999.1	4183654	4183833	-	180	protein_coding	hypothetical protein && -	-	386	274	189	191	127.272	87.1605	57.0202	56.6345
HWN72_26750	155.632	122.742	48.8633	76.2163	1.15288	0.000980036	0.00958283	HWN72_26750	NC_999999999.1	5811469	5813250	-	1782	protein_coding	asparagine synthase && PF00733:Asparagine synthase	-	156	125	48	77	5.19558	4.01647	1.46276	2.30623
HWN72_20720	164.611	255.304	104.852	110.86	0.961165	0.000985302	0.00960983	HWN72_20720	NC_999999999.1	4404648	4407623	+	2976	protein_coding	TonB-dependent receptor && PF14905:Outer membrane protein beta-barrel family|PF07715:TonB-dependent Receptor Plug Domain	-	165	260	103	112	3.29055	5.00244	1.87951	2.00865
HWN72_18200	891.89	811.08	1087.21	1259.05	-0.462513	0.000992741	0.00966867	HWN72_18200	NC_999999999.1	3834124	3834879	+	756	protein_coding	sensor histidine kinase && PF07536:HWE histidine kinase	-	894	826	1068	1272	70.1832	62.5605	76.7165	89.8019
HWN72_20135	169.599	106.049	243.298	266.262	-0.887053	0.00100314	0.00975615	HWN72_20135	NC_999999999.1	4277474	4278568	+	1095	protein_coding	DUF3182 family protein && PF11379:Protein of unknown function (DUF3182)	-	170	108	239	269	9.21408	5.64744	11.8529	13.1117
HWN72_06255	472.881	539.083	319.647	351.387	0.59262	0.00101161	0.00981075	HWN72_06255	NC_999999999.1	1301287	1302000	+	714	protein_coding	tetratricopeptide repeat protein && PF13424:Tetratricopeptide repeat	-	474	549	314	355	39.4001	44.0267	23.882	26.5369
HWN72_23475	41.9009	37.3136	11.1978	3.95929	2.38986	0.00101113	0.00981075	HWN72_23475	NC_999999999.1	5013345	5015966	-	2622	protein_coding	TonB-dependent receptor && PF07715:TonB-dependent Receptor Plug Domain|PF00593:TonB dependent receptor	TonB_dep_Rec	42	38	11	4	0.950679	0.829837	0.227824	0.0814231
HWN72_13575	583.619	528.282	342.043	401.868	0.579472	0.00101423	0.00982232	HWN72_13575	NC_999999999.1	2839520	2839702	+	183	protein_coding	hypothetical protein && -	-	585	538	336	406	189.724	168.334	99.7075	118.412
HWN72_03775	51.8773	61.862	16.2878	16.827	1.78021	0.00102995	0.00996053	HWN72_03775	NC_999999999.1	776267	777049	+	783	protein_coding	ABC transporter permease && PF00528:Binding-protein-dependent transport system inner membrane component	BPD_transp_1	52	63	16	17	3.94148	4.60702	1.10968	1.1588
HWN72_07820	13897.1	15704.1	18575.2	18430.5	-0.322078	0.00106245	0.0102376	HWN72_07820	NC_999999999.1	1638367	1639743	-	1377	protein_coding	pyruvate dehydrogenase complex E1 component subunit beta && PF00364:Biotin-requiring enzyme|PF02780:Transketolase, C-terminal domain|PF02779:Transketolase, pyrimidine binding domain	Biotin_lipoyl	13930	15993	18247	18620	600.391	665.025	719.61	721.715
HWN72_12215	8272.43	8164.81	10034.3	10227.8	-0.301824	0.00106306	0.0102376	HWN72_12215	NC_999999999.1	2563532	2566096	+	2565	protein_coding	GAF domain-containing protein && PF00360:Phytochrome region|PF07536:HWE histidine kinase|PF08446:PAS fold|PF01590:GAF domain	GAF	8292	8315	9857	10333	191.862	185.617	208.688	215.01
HWN72_20395	112.733	54.9885	189.345	172.229	-1.10892	0.00106108	0.0102376	HWN72_20395	NC_999999999.1	4326430	4326609	-	180	protein_coding	DUF3606 domain-containing protein && -	-	113	56	186	174	37.2583	17.8138	56.1151	51.5937
HWN72_04330	209.504	241.557	135.392	116.799	0.83928	0.00107012	0.0102911	HWN72_04330	NC_999999999.1	907355	908983	-	1629	protein_coding	GMC family oxidoreductase N-terminal domain-containing protein && PF00732:GMC oxidoreductase|PF05199:GMC oxidoreductase	-	210	246	133	118	7.65095	8.64681	4.43374	3.86617
HWN72_04545	53470.5	61090.2	72759.5	70419.9	-0.321707	0.00107725	0.0103437	rpsA	NC_999999999.1	948738	950450	-	1713	protein_coding	30S ribosomal protein S1 && PF00575:S1 RNA binding domain	S1	53597	62214	71474	71144	1856.95	2079.56	2265.85	2216.67
HWN72_19605	105.75	61.862	29.5216	29.6947	1.50065	0.0010786	0.0103437	HWN72_19605	NC_999999999.1	4173548	4175284	-	1737	protein_coding	ABC transporter ATP-binding protein && PF00005:ABC transporter	ABC_tran	106	63	29	30	3.62179	2.07674	0.906646	0.921811
HWN72_01950	938.779	813.044	1186.97	1197.68	-0.445035	0.00108601	0.0104003	rutA	NC_999999999.1	419201	420271	-	1071	protein_coding	pyrimidine utilization protein A && PF00296:Luciferase-like monooxygenase	-	941	828	1166	1210	52.1456	44.2673	59.1219	60.2998
HWN72_25665	2130.96	2115.09	1690.87	1595.59	0.369638	0.0011028	0.0105172	HWN72_25665	NC_999999999.1	5555039	5556484	-	1446	protein_coding	aromatic ring-hydroxylating dioxygenase subunit alpha && PF00355:Rieske [2Fe-2S] domain|PF00848:Ring hydroxylating alpha subunit (catalytic domain)	-	2136	2154	1661	1612	87.6699	85.2941	62.3794	59.5
HWN72_29595	167.603	118.814	73.2949	60.3792	1.09964	0.00110068	0.0105172	HWN72_29595	NC_999999999.1	6421225	6421524	-	300	protein_coding	ribbon-helix-helix protein%2C CopG family && -	-	168	121	72	61	33.2357	23.0944	13.0332	10.8525
Novel00053	222.474	239.593	150.662	97.9924	0.894923	0.00110148	0.0105172	-	NC_999999999.1	257250	257698	-	449	-	-	-	223	244	148	99	29.4765	31.1161	17.9001	11.7682
HWN72_26060	11495.8	12306.6	14760.8	14622.6	-0.303885	0.00110887	0.0105604	HWN72_26060	NC_999999999.1	5644006	5644752	+	747	protein_coding	hypothetical protein && -	-	11523	12533	14500	14773	915.508	960.674	1054.11	1055.52
HWN72_12105	34411.6	36625.3	43226.7	43880.8	-0.294228	0.00111217	0.0105772	rpsC	NC_999999999.1	2541327	2542022	-	696	protein_coding	30S ribosomal protein S3 && PF07650:KH domain|PF00189:Ribosomal protein S3, C-terminal domain	-	34493	37299	42463	44332	2941.3	3068.52	3313.15	3399.6
HWN72_28860	29.9292	33.3859	88.5647	78.196	-1.39677	0.00111756	0.0106137	HWN72_28860	NC_999999999.1	6266619	6266813	-	195	protein_coding	hypothetical protein && -	-	30	34	87	79	9.1307	9.98357	24.2284	21.6228
HWN72_12160	25255.2	28279.8	33872.4	32709.7	-0.314643	0.00112913	0.0107089	rpsG	NC_999999999.1	2550285	2550755	-	471	protein_coding	30S ribosomal protein S7 && PF00177:Ribosomal protein S7p/S5e	-	25315	28800	33274	33046	3189.88	3501.17	3836.4	3744.71
HWN72_06315	1173.22	1073.26	1401.77	1627.27	-0.431363	0.00113461	0.0107312	HWN72_06315	NC_999999999.1	1316664	1318460	+	1797	protein_coding	VWA domain-containing protein && PF13519:von Willebrand factor type A domain|PF13400:Putative Flp pilus-assembly TadE/G-like	-	1176	1093	1377	1644	38.8398	34.8268	41.6127	48.8286
HWN72_07220	24928	26715.6	33795.1	30529.1	-0.316761	0.00113345	0.0107312	HWN72_07220	NC_999999999.1	1514586	1517249	+	2664	protein_coding	pyruvate%2C phosphate dikinase && PF02896:PEP-utilising enzyme, TIM barrel domain|PF00391:PEP-utilising enzyme, mobile domain|PF01326:Pyruvate phosphate dikinase, PEP/pyruvate binding domain	-	24987	27207	33198	30843	556.669	584.774	676.733	617.935
HWN72_12010	47308.1	47650.5	56309.9	59964.4	-0.292165	0.00114632	0.0107958	rpsM	NC_999999999.1	2530149	2530517	-	369	protein_coding	30S ribosomal protein S13 && PF00416:Ribosomal protein S13/S18	-	47420	48527	55315	60581	7626.98	7530.07	8140.59	8762.55
HWN72_15490	515.78	464.456	304.378	345.448	0.592759	0.00114761	0.0107958	HWN72_15490	NC_999999999.1	3232825	3233715	+	891	protein_coding	LysR family transcriptional regulator && PF00126:Bacterial regulatory helix-turn-helix protein, lysR family|PF03466:LysR substrate binding domain	LysR_substrate	517	473	299	349	34.4374	30.3966	18.2236	20.9059
HWN72_21335	2769.45	1553.42	5634.55	5225.27	-1.32895	0.00114502	0.0107958	HWN72_21335	NC_999999999.1	4542756	4543547	+	792	protein_coding	DUF4198 domain-containing protein && PF10670:Domain of unknown function (DUF4198)	-	2776	1582	5535	5279	208.023	114.373	379.518	355.751
HWN72_29750	280.337	298.509	414.32	470.166	-0.611766	0.00114772	0.0107958	HWN72_29750	NC_999999999.1	6456669	6457841	+	1173	protein_coding	prolyl oligopeptidase family serine peptidase && PF12695:Alpha/beta hydrolase family	-	281	304	407	475	14.2176	14.8394	18.8424	21.613
HWN72_08635	797.114	693.248	1050.56	1001.7	-0.461609	0.00115279	0.0108287	HWN72_08635	NC_999999999.1	1808944	1809939	-	996	protein_coding	capsular biosynthesis protein && PF13614:AAA domain	-	799	706	1032	1012	47.6107	40.587	56.2678	54.2302
HWN72_16875	2819.33	2471.54	2050.22	2030.13	0.374775	0.0011601	0.0108747	HWN72_16875	NC_999999999.1	3507176	3508537	-	1362	protein_coding	M48 family metalloprotease && PF01435:Peptidase family M48	Peptidase_M48	2826	2517	2014	2051	123.144	105.815	80.3012	80.3727
HWN72_20920	2005.26	2176.95	2628.44	2739.83	-0.36018	0.00116085	0.0108747	HWN72_20920	NC_999999999.1	4450418	4453591	+	3174	protein_coding	CusA/CzcA family heavy metal efflux RND transporter && PF00873:AcrB/AcrD/AcrF family	ACR_tran	2010	2217	2582	2768	37.5843	39.9945	44.1763	46.5457
HWN72_20645	310.266	256.286	161.86	174.209	0.753134	0.00116392	0.0108886	HWN72_20645	NC_999999999.1	4386297	4386854	-	558	protein_coding	spore coat protein U domain-containing protein && PF05229:Spore Coat Protein U domain	-	311	261	159	176	33.0783	26.7823	15.474	16.8344
Novel00919	30.9268	30.44	7.1259	0.989822	2.9263	0.00117812	0.0110065	-	NC_999999999.1	4892378	4892504	-	127	-	-	-	31	31	7	1	14.4869	13.9765	2.99319	0.420258
HWN72_23855	427.987	523.372	335.935	276.16	0.636707	0.00118071	0.0110157	HWN72_23855	NC_999999999.1	5105012	5106019	+	1008	protein_coding	NADP-dependent oxidoreductase && PF16884:N-terminal domain of oxidoreductase|PF00107:Zinc-binding dehydrogenase	ADH_zinc_N	429	533	330	279	25.2589	30.2767	17.7784	14.7728
HWN72_30380	50392.8	45415.6	58859.9	59518	-0.30518	0.00119378	0.0111225	HWN72_30380	NC_999999999.1	6585171	6587794	+	2624	protein_coding	23S ribosomal RNA && -	-	50512	46251	57820	60130	1142.48	1009.25	1196.61	1223.06
HWN72_14545	5931.97	6207.81	7701.06	7367.25	-0.311753	0.00120789	0.0112349	HWN72_14545	NC_999999999.1	3033321	3034073	-	753	protein_coding	HAD-IIB family hydrolase && PF03332:Eukaryotic phosphomannomutase	-	5946	6322	7565	7443	468.649	480.73	545.574	527.562
HWN72_19130	1970.34	1835.24	2378.01	2521.08	-0.364473	0.00120911	0.0112349	HWN72_19130	NC_999999999.1	4059582	4061891	-	2310	protein_coding	FdhF/YdeP family oxidoreductase && PF00384:Molybdopterin oxidoreductase|PF01568:Molydopterin dinucleotide binding domain	-	1975	1869	2336	2547	50.7426	46.3275	54.9162	58.8487
HWN72_10010	1703.97	1614.3	1256.19	1281.82	0.386682	0.00121444	0.0112692	HWN72_10010	NC_999999999.1	2109850	2110086	+	237	protein_coding	DUF2188 domain-containing protein && -	-	1708	1644	1234	1295	427.717	397.187	282.752	291.636
HWN72_21285	369.127	490.969	292.162	244.486	0.681007	0.0012258	0.0113593	HWN72_21285	NC_999999999.1	4533371	4534096	-	726	protein_coding	DUF45 domain-containing protein && PF01863:Protein of unknown function DUF45	-	370	500	287	247	30.247	39.4344	21.4677	18.1585
HWN72_11515	80.8088	90.3382	41.7374	17.8168	1.52536	0.00124918	0.0115604	HWN72_11515	NC_999999999.1	2427031	2427105	+	75	protein_coding	tRNA-Val && -	-	81	92	41	18	64.0975	70.2374	29.6867	12.8095
HWN72_16905	1147.29	988.811	800.136	754.245	0.458632	0.00125592	0.0116072	HWN72_16905	NC_999999999.1	3514713	3515210	-	498	protein_coding	MmcB family DNA repair protein && PF06319:Protein of unknown function (DUF1052)	-	1150	1007	786	762	137.052	115.782	85.7103	81.6669
HWN72_21010	3015.86	2989.02	2186.63	2483.46	0.362591	0.00126971	0.0117188	HWN72_21010	NC_999999999.1	4475387	4475794	+	408	protein_coding	acyl-CoA thioesterase && PF03061:Thioesterase superfamily	4HBT	3023	3044	2148	2509	439.739	427.195	285.9	328.217
HWN72_22535	262.379	272.979	180.183	126.697	0.803592	0.00128367	0.0118279	HWN72_22535	NC_999999999.1	4812425	4814611	+	2187	protein_coding	TonB-dependent receptor && PF07715:TonB-dependent Receptor Plug Domain|PF00593:TonB dependent receptor	TonB_dep_Rec	263	278	177	128	7.13714	7.27843	4.39505	3.12379
HWN72_27650	11864.9	11027.2	13416	15509.5	-0.337522	0.00128496	0.0118279	HWN72_27650	NC_999999999.1	6017726	6019837	+	2112	protein_coding	S9 family peptidase && PF02897:Prolyl oligopeptidase, N-terminal beta-propeller domain|PF00326:Prolyl oligopeptidase family	-	11893	11230	13179	15669	334.206	304.458	338.866	395.975
HWN72_17440	50.8796	33.3859	122.158	86.1145	-1.30564	0.00128993	0.0118419	HWN72_17440	NC_999999999.1	3644984	3645235	+	252	protein_coding	DUF1427 family protein && -	-	51	34	120	87	12.0112	7.72538	25.8595	18.4263
HWN72_21835	76.8183	88.3743	39.7014	16.827	1.54956	0.00128948	0.0118419	HWN72_21835	NC_999999999.1	4646171	4646803	-	633	protein_coding	DUF3131 domain-containing protein && PF11329:Protein of unknown function (DUF3131)	-	77	90	39	17	7.21945	8.14105	3.3458	1.43339
HWN72_15280	2950.02	2994.91	2240.59	2429.02	0.348301	0.00129433	0.0118622	HWN72_15280	NC_999999999.1	3185136	3185720	-	585	protein_coding	flagellar basal body-associated FliL family protein && PF03748:Flagellar basal body-associated protein FliL	-	2957	3050	2201	2454	299.994	298.528	204.317	223.892
HWN72_27645	11465.9	11280.5	13431.3	14734.5	-0.308325	0.00129672	0.0118622	HWN72_27645	NC_999999999.1	6015633	6017633	+	2001	protein_coding	S9 family peptidase && PF00326:Prolyl oligopeptidase family	-	11493	11488	13194	14886	340.882	328.73	358.071	397.055
HWN72_28945	150.644	155.146	68.205	85.1247	0.995335	0.00129732	0.0118622	HWN72_28945	NC_999999999.1	6286679	6288421	+	1743	protein_coding	amidohydrolase family protein && PF07969:Amidohydrolase family	-	151	158	67	86	5.14158	5.19041	2.08745	2.63343
HWN72_02610	4312.8	4532.62	3512.05	3558.41	0.323132	0.00130866	0.01195	tolQ	NC_999999999.1	548976	549683	+	708	protein_coding	protein TolQ && PF01618:MotA/TolQ/ExbB proton channel family	-	4323	4616	3450	3595	362.384	373.314	264.622	271.01
HWN72_15160	616.541	621.566	391.924	461.257	0.536937	0.00131515	0.0119933	HWN72_15160	NC_999999999.1	3165146	3165409	-	264	protein_coding	flagellar biosynthetic protein FliQ && -	-	618	633	385	466	138.932	137.291	79.1948	94.2111
HWN72_00330	139.67	119.796	69.223	51.4708	1.10487	0.00132385	0.0120567	HWN72_00330	NC_999999999.1	78043	78116	+	74	protein_coding	tRNA-Gly && -	-	140	122	68	52	112.283	94.3995	49.9019	37.5052
HWN72_06445	305.278	350.552	225.993	169.26	0.731215	0.00132564	0.012057	HWN72_06445	NC_999999999.1	1348531	1349196	-	666	protein_coding	2OG-Fe(II) oxygenase && PF13640:2OG-Fe(II) oxygenase superfamily	-	306	357	222	171	27.2687	30.6927	18.1017	13.7038
HWN72_27590	12760.8	13255.2	15546.7	16430.1	-0.297629	0.00132908	0.0120724	HWN72_27590	NC_999999999.1	5996193	5997656	-	1464	protein_coding	leucyl aminopeptidase && PF00883:Cytosol aminopeptidase family, catalytic domain	-	12791	13499	15272	16599	518.538	527.961	566.493	605.147
HWN72_21850	1048.52	1041.84	740.075	803.736	0.437128	0.00133505	0.0121106	HWN72_21850	NC_999999999.1	4647950	4648426	-	477	protein_coding	MucR family transcriptional regulator && PF05443:ROS/MUCR transcriptional regulator protein	ROS_MUCR	1051	1061	727	812	130.768	127.362	82.7667	90.8569
HWN72_30520	954.741	771.803	637.259	573.107	0.51247	0.00134072	0.012146	HWN72_30520	NC_999999999.1	6613778	6615099	+	1322	protein_coding	IS30 family transposase && PF13936:Helix-turn-helix domain	-	957	786	626	579	42.9633	34.0434	25.7148	23.3758
HWN72_15695	99.764	89.3563	36.6475	41.5725	1.27321	0.00136572	0.0123561	HWN72_15695	NC_999999999.1	3274113	3274331	-	219	protein_coding	hypothetical protein && -	-	100	91	36	42	27.1002	23.7924	8.92684	10.2359
HWN72_19770	216.488	217.99	327.791	358.316	-0.659277	0.00136855	0.0123655	HWN72_19770	NC_999999999.1	4205859	4206998	+	1140	protein_coding	glycosidase && PF04041:Domain of unknown function (DUF377)	-	217	222	322	362	11.2972	11.1504	15.3388	16.9482
HWN72_01365	652.456	689.32	456.057	489.962	0.504117	0.00139143	0.0125558	HWN72_01365	NC_999999999.1	295754	297318	+	1565	protein_coding	PAS-domain containing protein && PF12860:PAS fold|PF00512:His Kinase A (phospho-acceptor) domain	HisKA	654	702	448	495	24.8017	25.6841	15.5454	16.8815
HWN72_08310	81.8065	109.977	41.7374	36.6234	1.29191	0.00139501	0.0125716	HWN72_08310	NC_999999999.1	1726614	1726689	+	76	protein_coding	tRNA-Phe && -	-	82	112	41	37	64.035	84.3813	29.2961	25.9841
HWN72_21520	440.957	394.739	221.921	302.886	0.670573	0.0013976	0.0125784	HWN72_21520	NC_999999999.1	4583205	4584371	+	1167	protein_coding	histidine kinase && -	-	442	402	218	306	22.4786	19.7241	10.1444	13.9949
HWN72_12030	21130	20970.2	24636.3	27369.6	-0.304854	0.00140368	0.0126166	secY	NC_999999999.1	2532425	2533792	-	1368	protein_coding	preprotein translocase subunit SecY && PF00344:SecY translocase	-	21180	21356	24201	27651	918.877	893.872	960.698	1078.81
HWN72_08545	122.71	151.218	73.2949	57.4097	1.06831	0.00140843	0.0126428	HWN72_08545	NC_999999999.1	1781694	1782761	-	1068	protein_coding	phosphotransferase family protein && PF01636:Phosphotransferase enzyme family	APH	123	154	72	58	6.8352	8.25641	3.66101	2.89852
HWN72_26920	793.124	854.285	1100.44	1112.56	-0.42576	0.00143305	0.012847	HWN72_26920	NC_999999999.1	5845815	5846588	+	774	protein_coding	alpha/beta fold hydrolase && PF12697:Alpha/beta hydrolase family	-	795	870	1081	1124	60.9598	64.3606	75.8445	77.5078
HWN72_28950	873.932	777.694	621.989	557.27	0.486099	0.00143561	0.0128532	HWN72_28950	NC_999999999.1	6289192	6289998	+	807	protein_coding	type IV toxin-antitoxin system AbiEi family antitoxin domain-containing protein && PF11459:Transcriptional regulator, AbiEi antitoxin, Type IV TA system	-	876	792	611	563	64.424	56.1944	41.1157	37.2353
Novel00281	200.526	205.225	126.23	96.0128	0.869132	0.00143893	0.0128662	-	NC_999999999.1	1337159	1338099	-	941	-	PF13350:Tyrosine phosphatase family	-	201	209	124	97	12.6772	12.7174	7.15602	5.50177
Novel00124	2312.53	2272.2	1868	1692.6	0.364799	0.0014481	0.0129313	-	NC_999999999.1	549239	551378	-	2140	-	PF01618:MotA/TolQ/ExbB proton channel family|PF02472:Biopolymer transport protein ExbD/TolR	-	2318	2314	1835	1710	64.2861	61.9143	46.5652	42.6484
HWN72_15825	778.159	671.645	917.205	1122.46	-0.492748	0.00145228	0.0129518	HWN72_15825	NC_999999999.1	3303767	3304228	-	462	protein_coding	hypothetical protein && -	-	780	684	901	1134	100.201	84.7727	105.906	131.006
HWN72_15555	10948.1	11479.8	14039	13489.3	-0.295608	0.0014574	0.0129807	HWN72_15555	NC_999999999.1	3245957	3247609	-	1653	protein_coding	MFS transporter && PF00854:POT family	-	10974	11691	13791	13628	394.012	404.968	453.067	440.027
HWN72_15495	3628.42	3886.51	2703.77	3139.72	0.362864	0.0014685	0.0130626	HWN72_15495	NC_999999999.1	3233723	3234232	-	510	protein_coding	DUF2141 domain-containing protein && PF09912:Uncharacterized protein conserved in bacteria (DUF2141)	-	3637	3958	2656	3172	423.244	444.373	282.812	331.958
HWN72_00780	29290.7	31619.4	36394	38433.8	-0.296894	0.00148714	0.0132114	HWN72_00780	NC_999999999.1	186752	187186	+	435	protein_coding	biopolymer transporter ExbD && PF02472:Biopolymer transport protein ExbD/TolR	-	29360	32201	35751	38829	4005.75	4238.59	4463.12	4764.17
HWN72_19915	2113	2067.96	1749.92	1320.42	0.445624	0.0014997	0.0133057	HWN72_19915	NC_999999999.1	4238828	4239538	-	711	protein_coding	sensor histidine kinase && PF07568:Histidine kinase|PF13581:Histidine kinase-like ATPase domain	-	2118	2106	1719	1334	176.797	169.602	131.294	100.14
HWN72_10725	4864.49	5664.79	6951.82	6446.71	-0.347619	0.00151789	0.0134498	sdhC	NC_999999999.1	2255888	2256283	-	396	protein_coding	succinate dehydrogenase%2C cytochrome b556 subunit && PF01127:Succinate dehydrogenase/Fumarate reductase transmembrane subunit	-	4876	5769	6829	6513	730.779	834.156	936.487	877.821
HWN72_06765	1142.3	1263.75	860.198	930.433	0.426154	0.00153475	0.0135689	HWN72_06765	NC_999999999.1	1418702	1420096	+	1395	protein_coding	hypothetical protein && PF01663:Type I phosphodiesterase / nucleotide pyrophosphatase	-	1145	1287	845	940	48.7134	52.8258	32.8944	35.9645
HWN72_07860	1538.36	1893.17	2241.6	2301.34	-0.404701	0.00153529	0.0135689	ilvN	NC_999999999.1	1647922	1648440	+	519	protein_coding	acetolactate synthase small subunit && PF10369:Small subunit of acetolactate synthase|PF13710:ACT domain	-	1542	1928	2202	2325	176.333	212.707	230.404	239.098
HWN72_19155	170.596	157.11	90.6007	81.1654	0.932177	0.00154666	0.0136519	HWN72_19155	NC_999999999.1	4066292	4067581	-	1290	protein_coding	FAD-binding oxidoreductase && PF01266:FAD dependent oxidoreductase	DAO	171	160	89	82	7.86726	7.10186	3.74662	3.39269
HWN72_06610	861.961	873.924	1127.93	1184.82	-0.413978	0.00155218	0.013683	nuoK	NC_999999999.1	1383406	1383711	+	306	protein_coding	NADH-quinone oxidoreductase subunit NuoK && PF00420:NADH-ubiquinone/plastoquinone oxidoreductase chain 4L	-	864	890	1108	1197	167.575	166.537	196.634	208.782
HWN72_04475	5821.23	5875.91	4917.89	4434.4	0.322811	0.00155835	0.0137199	HWN72_04475	NC_999999999.1	936720	937463	-	744	protein_coding	hypothetical protein && -	-	5835	5984	4831	4480	465.463	460.533	352.617	321.385
HWN72_03935	8719.37	5820.92	13313.2	14199	-0.920024	0.00156526	0.0137631	HWN72_03935	NC_999999999.1	814306	815088	+	783	protein_coding	energy transducer TonB && PF03544:Gram-negative bacterial TonB protein C-terminal	-	8740	5928	13078	14345	662.471	433.499	907.025	977.82
HWN72_12155	99500.6	105557	127923	122070	-0.285854	0.00157258	0.0138098	fusA	NC_999999999.1	2548083	2550167	-	2085	protein_coding	elongation factor G && PF00009:Elongation factor Tu GTP binding domain|PF00679:Elongation factor G C-terminus|PF14492:Elongation Factor G, domain II|PF03764:Elongation factor G, domain IV|PF03144:Elongation factor Tu domain 2	GTP_EFTU	99736	107499	125663	123325	2838.99	2952.16	3272.96	3156.93
HWN72_29315	102.757	109.977	39.7014	53.4504	1.19059	0.00160656	0.0140902	HWN72_29315	NC_999999999.1	6364626	6364928	+	303	protein_coding	hypothetical protein && -	-	103	112	39	54	20.1749	21.1649	6.98975	9.51199
HWN72_12645	5181.74	5449.75	4269.43	4304.74	0.310283	0.00162605	0.014243	HWN72_12645	NC_999999999.1	2647821	2649596	-	1776	protein_coding	penicillin-binding protein 2 && PF00905:Penicillin binding protein transpeptidase domain|PF03717:Penicillin-binding Protein dimerisation domain	-	5194	5550	4194	4349	173.571	178.934	128.24	130.697
HWN72_10480	1281.97	1356.06	1542.25	2121.19	-0.473881	0.00163831	0.0143321	msrA	NC_999999999.1	2202250	2202780	+	531	protein_coding	peptide-methionine (S)-S-oxide reductase MsrA && PF01625:Peptide methionine sulfoxide reductase	PMSR	1285	1381	1515	2143	143.624	148.916	154.938	215.401
Novel00387	3990.56	3965.06	5341.37	4695.72	-0.335248	0.00164176	0.014344	-	NC_999999999.1	1638381	1640814	+	2434	-	PF00364:Biotin-requiring enzyme|PF02780:Transketolase, C-terminal domain|PF02779:Transketolase, pyrimidine binding domain|PF00676:Dehydrogenase E1 component	Biotin_lipoyl	4000	4038	5247	4744	97.5342	94.9921	117.066	104.027
HWN72_13110	18153.1	20704.1	26574.5	22795.6	-0.345438	0.00164812	0.0143813	HWN72_13110	NC_999999999.1	2757292	2759442	-	2151	protein_coding	M13 family peptidase && PF01431:Peptidase family M13|PF05649:Peptidase family M13	-	18196	21085	26105	23030	502.057	561.274	659.057	571.444
HWN72_21415	60.856	29.4581	105.87	113.83	-1.28361	0.00168919	0.014721	kdpC	NC_999999999.1	4560127	4560729	+	603	protein_coding	potassium-transporting ATPase subunit KdpC && PF02669:K+-transporting ATPase, c chain	-	61	30	104	115	6.00385	2.84869	9.36603	10.1789
HWN72_00770	75474.4	81488	98602	93373.9	-0.290503	0.00170071	0.0147373	HWN72_00770	NC_999999999.1	185299	186063	+	765	protein_coding	MotA/TolQ/ExbB proton channel family protein && PF01618:MotA/TolQ/ExbB proton channel family	-	75653	82987	96860	94334	5869.24	6211.41	6875.79	6581.53
HWN72_03930	678.395	460.528	786.903	918.555	-0.582827	0.00169921	0.0147373	HWN72_03930	NC_999999999.1	813402	814028	-	627	protein_coding	PepSY-associated TM helix domain-containing protein && PF16357:Putative PepSY_TM-like	-	680	469	773	928	64.3663	42.8299	66.9501	78.9952
HWN72_07050	199.528	171.839	81.4388	114.819	0.91917	0.0017017	0.0147373	HWN72_07050	NC_999999999.1	1480076	1480639	-	564	protein_coding	MarR family transcriptional regulator && -	-	200	175	80	116	21.0459	17.7664	7.70283	10.9774
HWN72_23760	147.651	134.525	79.4028	59.3893	1.02436	0.00169871	0.0147373	HWN72_23760	NC_999999999.1	5086367	5087275	-	909	protein_coding	glycosyltransferase family 2 protein && PF00535:Glycosyl transferase family 2	Glycos_transf_2	148	137	78	60	9.66307	8.62975	4.65983	3.52296
HWN72_30075	1194.17	1115.48	832.712	894.799	0.418846	0.00170336	0.0147373	merA	NC_999999999.1	6530758	6532176	-	1419	protein_coding	mercury(II) reductase && PF07992:Pyridine nucleotide-disulphide oxidoreductase|PF02852:Pyridine nucleotide-disulphide oxidoreductase, dimerisation domain	Pyr_redox_2	1197	1136	818	904	50.0644	45.8393	31.3048	34.0021
HWN72_30255	689.369	604.873	444.86	463.237	0.511029	0.00170392	0.0147373	HWN72_30255	NC_999999999.1	6565254	6566915	-	1662	protein_coding	IS481 family transposase && -	-	691	616	437	468	24.6754	21.2222	14.2787	15.0292
HWN72_24080	112.733	88.3743	39.7014	46.5216	1.22115	0.00173389	0.0149777	HWN72_24080	NC_999999999.1	5155342	5158650	+	3309	protein_coding	glycosyltransferase && PF13641:Glycosyltransferase like family 2|PF00704:Glycosyl hydrolases family 18|PF01522:Polysaccharide deacetylase	Polysacc_deac_1	113	90	39	47	2.02674	1.55735	0.64004	0.758091
HWN72_04215	4533.27	5676.58	6613.85	6582.32	-0.370119	0.00174392	0.0150454	HWN72_04215	NC_999999999.1	883425	884372	-	948	protein_coding	acetyl-CoA carboxylase carboxyltransferase subunit alpha && PF03255:Acetyl co-enzyme A carboxylase carboxyltransferase alpha subunit	-	4544	5781	6497	6650	284.477	349.17	372.172	374.398
HWN72_02825	465.898	555.776	707.5	739.397	-0.501924	0.00175143	0.0150912	HWN72_02825	NC_999999999.1	585608	585916	-	309	protein_coding	alkylphosphonate utilization protein && PF03831:PhnA protein	-	467	566	695	747	89.6965	104.882	122.142	129.028
HWN72_07340	375.113	384.919	500.849	617.649	-0.557661	0.00176774	0.0151882	HWN72_07340	NC_999999999.1	1540807	1541409	+	603	protein_coding	DedA family protein && PF09335:SNARE associated Golgi protein	-	376	392	492	624	37.0073	37.2229	44.3085	55.2316
HWN72_17690	241.429	197.369	378.69	321.692	-0.67459	0.00176931	0.0151882	HWN72_17690	NC_999999999.1	3706319	3707632	-	1314	protein_coding	MFS transporter && PF07690:Major Facilitator Superfamily	MFS_1	242	201	372	325	10.9304	8.75876	15.374	13.201
Novel00960	618.537	1027.11	567.018	480.064	0.652595	0.00176598	0.0151882	-	NC_999999999.1	5525379	5530330	-	4952	-	PF02627:Carboxymuconolactone decarboxylase family|PF00561:alpha/beta hydrolase fold|PF01494:FAD binding domain|PF00206:Lyase|PF00775:Dioxygenase|PF12391:Protocatechuate 3,4-dioxygenase beta subunit N terminal	FAD_binding_3	620	1046	557	485	7.43068	12.0946	6.10821	5.22735
HWN72_16100	895.88	930.876	670.852	678.028	0.437531	0.00178086	0.0152683	thiS	NC_999999999.1	3364206	3364418	+	213	protein_coding	sulfur carrier protein ThiS && -	-	898	948	659	685	250.215	254.842	168.014	171.645
HWN72_06460	640.485	657.898	485.579	430.573	0.503284	0.0017967	0.0153749	HWN72_06460	NC_999999999.1	1352404	1353474	-	1071	protein_coding	hypothetical protein && -	-	642	670	477	435	35.5765	35.8201	24.1862	21.678
HWN72_18920	762.197	899.454	1165.59	1091.77	-0.441846	0.00179777	0.0153749	HWN72_18920	NC_999999999.1	4006135	4007340	+	1206	protein_coding	efflux RND transporter periplasmic adaptor subunit && PF16576:Barrel-sandwich domain of CusB or HlyD membrane-fusion	-	764	916	1145	1103	37.5979	43.49	51.5582	48.8145
HWN72_02670	5013.14	4944.05	6054.98	6185.4	-0.297848	0.00189622	0.0161968	uvrB	NC_999999999.1	558501	560687	-	2187	protein_coding	excinuclease ABC subunit UvrB && PF12344:Ultra-violet resistance protein B|PF02151:UvrB/uvrC motif|PF00271:Helicase conserved C-terminal domain|PF04851:Type III restriction enzyme, res subunit	Helicase_C	5025	5035	5948	6249	136.366	131.823	147.694	152.504
HWN72_21020	16945.9	18952.4	22074	22116.6	-0.299817	0.00190468	0.0162488	prpF	NC_999999999.1	4478518	4479714	+	1197	protein_coding	2-methylaconitate cis-trans isomerase PrpF && PF04303:PrpF protein	-	16986	19301	21684	22344	842.198	923.267	983.75	996.293
HWN72_17925	8633.57	5772.81	12890.7	14355.4	-0.919352	0.00192546	0.0163652	HWN72_17925	NC_999999999.1	3763396	3765435	+	2040	protein_coding	TonB-dependent siderophore receptor && PF00593:TonB dependent receptor|PF07715:TonB-dependent Receptor Plug Domain	TonB_dep_Rec	8654	5879	12663	14503	251.77	165.012	337.09	379.444
HWN72_28140	956.736	996.666	718.698	735.438	0.42582	0.00192336	0.0163652	HWN72_28140	NC_999999999.1	6128588	6130615	+	2028	protein_coding	FUSC family protein && PF04632:Fusaric acid resistance protein family	-	959	1015	706	743	28.0652	28.6576	18.905	19.5542
Novel00170	302.285	286.726	461.147	417.705	-0.577244	0.00192424	0.0163652	-	NC_999999999.1	811966	812241	+	276	-	PF10670:Domain of unknown function (DUF4198)	-	303	292	453	422	65.1555	60.5781	89.131	81.6063
HWN72_16165	2466.17	2378.25	3048.87	3021.93	-0.325572	0.00195913	0.0166309	HWN72_16165	NC_999999999.1	3377402	3377872	+	471	protein_coding	SUF system Fe-S cluster assembly protein && PF01883:Domain of unknown function DUF59	-	2472	2422	2995	3053	311.491	294.439	345.315	345.96
HWN72_27600	10512.1	10791.5	12721.8	13233.9	-0.284956	0.00197036	0.0167055	HWN72_27600	NC_999999999.1	5999608	6000963	-	1356	protein_coding	MFS transporter && PF07690:Major Facilitator Superfamily	MFS_1	10537	10990	12497	13370	461.184	464.066	500.479	526.25
HWN72_12625	3379.01	3582.11	2774.01	2796.25	0.321587	0.00201214	0.0170388	murD	NC_999999999.1	2642452	2643789	-	1338	protein_coding	UDP-N-acetylmuramoyl-L-alanine--D-glutamate ligase && PF08245:Mur ligase middle domain|PF02875:Mur ligase family, glutamate ligase domain	-	3387	3648	2725	2825	150.237	156.113	110.599	112.689
HWN72_12665	1302.92	1466.03	1071.94	1026.45	0.400172	0.00203612	0.0171784	HWN72_12665	NC_999999999.1	2652018	2652746	-	729	protein_coding	ABC transporter && -	-	1306	1493	1053	1037	106.324	117.267	78.4405	75.9227
HWN72_22255	1402.68	1292.23	1696.98	1790.59	-0.372079	0.00203576	0.0171784	HWN72_22255	NC_999999999.1	4745246	4748617	+	3372	protein_coding	PAS domain S-box protein && PF00512:His Kinase A (phospho-acceptor) domain|PF13185:GAF domain|PF08447:PAS fold|PF00989:PAS fold|PF02518:Histidine kinase-, DNA gyrase B-, and HSP90-like ATPase|PF01590:GAF domain|PF00072:Response regulator receiver domain	HATPase_c	1406	1316	1667	1809	24.7466	22.3465	26.8465	28.6333
HWN72_29995	589.605	625.494	850.018	809.675	-0.449729	0.00203344	0.0171784	HWN72_29995	NC_999999999.1	6514116	6514712	+	597	protein_coding	cytochrome c && PF13442:Cytochrome C oxidase, cbb3-type, subunit III	-	591	637	835	818	58.7531	61.0952	75.9542	73.1306
HWN72_21050	316.252	261.195	177.129	178.168	0.700492	0.00210744	0.0177583	HWN72_21050	NC_999999999.1	4486649	4486762	+	114	protein_coding	metal resistance protein && -	-	317	266	174	180	165.033	133.604	82.8865	84.2729
HWN72_16670	25157.5	25444.9	29910.4	31328.9	-0.275255	0.00211384	0.0177904	clpA	NC_999999999.1	3469380	3471752	-	2373	protein_coding	ATP-dependent Clp protease ATP-binding subunit ClpA && PF00004:ATPase family associated with various cellular activities (AAA)|PF07724:AAA domain (Cdc48 subfamily)|PF02861:Clp amino terminal domain, pathogenicity island component|PF10431:C-terminal, D2-small domain, of ClpB protein	AAA	25217	25913	29382	31651	630.686	625.261	672.393	711.885
HWN72_04750	67.8395	89.3563	25.4496	34.6438	1.38656	0.00214867	0.0180394	HWN72_04750	NC_999999999.1	981325	981401	+	77	protein_coding	tRNA-His && -	-	68	91	25	35	52.4126	67.6694	17.6315	24.2604
HWN72_21405	98.7663	103.103	188.327	175.199	-0.848454	0.00214765	0.0180394	kdpA	NC_999999999.1	4556171	4557874	+	1704	protein_coding	potassium-transporting ATPase subunit KdpA && PF03814:Potassium-transporting ATPase A subunit	-	99	105	185	177	3.44812	3.52827	5.89579	5.54401
HWN72_12895	2907.12	3037.13	3573.13	3867.24	-0.323902	0.00216468	0.0181295	HWN72_12895	NC_999999999.1	2708001	2709011	+	1011	protein_coding	arginine N-succinyltransferase && PF04958:Arginine N-succinyltransferase beta subunit	-	2914	3093	3510	3907	171.063	175.174	188.537	206.259
HWN72_21330	1953.38	1252.95	3155.75	3093.19	-0.962721	0.00216386	0.0181295	HWN72_21330	NC_999999999.1	4541932	4542738	+	807	protein_coding	TonB family protein && PF13103:TonB C terminal	-	1958	1276	3100	3125	143.998	90.5355	208.606	206.679
HWN72_07895	417.013	421.251	280.964	283.089	0.571567	0.00217374	0.0181832	HWN72_07895	NC_999999999.1	1653233	1654144	+	912	protein_coding	DMT family transporter && PF00892:EamA-like transporter family	DUF6	418	429	276	286	27.2019	26.9342	16.4344	16.7375
Novel00560	101.759	114.887	57.0072	40.5827	1.15159	0.00218445	0.0182506	-	NC_999999999.1	2481932	2482250	-	319	-	-	-	102	117	56	41	18.977	21.0009	9.53316	6.85983
HWN72_02620	5687.54	6458.2	5030.88	4631.38	0.330071	0.00219487	0.0182711	HWN72_02620	NC_999999999.1	550151	551182	+	1032	protein_coding	hypothetical protein && -	-	5701	6577	4942	4679	327.86	364.913	260.053	241.988
HWN72_16565	1156.26	980.955	1363.08	1483.74	-0.413787	0.00219464	0.0182711	HWN72_16565	NC_999999999.1	3450102	3450857	+	756	protein_coding	response regulator transcription factor && PF00072:Response regulator receiver domain|PF04397:LytTr DNA-binding domain	Response_reg	1159	999	1339	1499	90.9869	75.6633	96.183	105.828
HWN72_17395	385.089	411.432	545.64	591.914	-0.514194	0.00219019	0.0182711	HWN72_17395	NC_999999999.1	3636509	3637759	-	1251	protein_coding	ergothioneine biosynthesis protein EgtB && PF03781:Sulfatase-modifying factor enzyme 1|PF12867:DinB superfamily	DUF323	386	419	536	598	18.3125	19.1778	23.2674	25.5132
Novel00644	1138.31	968.19	1530.03	1308.54	-0.430293	0.00222094	0.0184658	-	NC_999999999.1	2779935	2781895	+	1961	-	PF02617:ATP-dependent Clp protease adaptor protein ClpS|PF09361:Phasin protein	-	1141	986	1503	1322	34.5323	28.79	41.6218	35.9811
HWN72_00655	501.813	583.271	793.01	722.57	-0.48183	0.00224091	0.0186093	HWN72_00655	NC_999999999.1	163608	164171	-	564	protein_coding	hypothetical protein && -	-	503	594	779	730	52.9305	60.3044	75.0063	69.0819
HWN72_24610	685.378	554.794	845.946	878.962	-0.476179	0.00224472	0.0186185	HWN72_24610	NC_999999999.1	5294585	5295514	+	930	protein_coding	diguanylate cyclase && PF00990:Diguanylate cyclase, GGDEF domain|PF00072:Response regulator receiver domain	GGDEF	687	565	831	888	43.8421	34.7862	48.5241	50.9624
HWN72_04980	6407.84	5096.25	6965.05	8021.52	-0.381579	0.00225643	0.0186931	HWN72_04980	NC_999999999.1	1025190	1026332	+	1143	protein_coding	acyl-CoA dehydrogenase family protein && PF02770:Acyl-CoA dehydrogenase, middle domain|PF00441:Acyl-CoA dehydrogenase, C-terminal domain|PF02771:Acyl-CoA dehydrogenase, N-terminal domain	-	6423	5190	6842	8104	333.51	259.994	325.07	378.419
HWN72_10000	9733.97	9870.43	7751.96	8283.82	0.289866	0.0022623	0.0186979	HWN72_10000	NC_999999999.1	2105348	2108857	-	3510	protein_coding	DUF3883 domain-containing protein && PF00271:Helicase conserved C-terminal domain|PF00176:SNF2 family N-terminal domain|PF13020:Domain of unknown function (DUF3883)	SNF2_N	9757	10052	7615	8369	164.978	163.979	117.815	127.258
HWN72_16655	841.01	775.73	1026.13	1141.26	-0.423043	0.00226518	0.0186979	HWN72_16655	NC_999999999.1	3467478	3468482	-	1005	protein_coding	ligase-associated DNA damage response exonuclease && PF00753:Metallo-beta-lactamase superfamily	Lactamase_B	843	790	1008	1153	49.7827	45.0093	54.4671	61.2327
HWN72_19015	192.544	92.3021	387.852	606.761	-1.80417	0.00226258	0.0186979	HWN72_19015	NC_999999999.1	4032740	4033051	-	312	protein_coding	hypothetical protein && -	-	193	94	381	613	36.713	17.251	66.3147	104.864
HWN72_19185	610.555	587.198	459.111	371.183	0.528959	0.0023064	0.0190154	HWN72_19185	NC_999999999.1	4075481	4076692	-	1212	protein_coding	MHS family MFS transporter && PF00083:Sugar (and other) transporter|PF07690:Major Facilitator Superfamily	Sugar_tr	612	598	451	375	29.9686	28.2514	20.2075	16.5139
HWN72_15170	2406.31	2511.79	2035.97	1824.24	0.349527	0.00232706	0.0191398	flgC	NC_999999999.1	3165961	3166371	-	411	protein_coding	flagellar basal body rod protein FlgC && PF06429:Flagellar basal body rod FlgEFG protein C-terminal	-	2412	2558	2000	1843	348.299	356.369	264.258	239.334
HWN72_26700	248.412	190.496	289.108	449.379	-0.751301	0.00232499	0.0191398	HWN72_26700	NC_999999999.1	5791928	5792290	-	363	protein_coding	PRC-barrel domain-containing protein && PF05239:PRC-barrel domain	PRC	249	194	284	454	40.7108	30.6011	42.4865	66.7528
HWN72_03110	305.278	258.249	151.68	190.046	0.721043	0.00233848	0.0192108	HWN72_03110	NC_999999999.1	630893	631135	+	243	protein_coding	type II toxin-antitoxin system CcdA family antitoxin && -	-	306	263	149	192	74.7365	61.9714	33.2981	42.1711
HWN72_06320	144.658	118.814	227.011	222.71	-0.771609	0.00234445	0.0192368	HWN72_06320	NC_999999999.1	1318457	1319047	+	591	protein_coding	pilus assembly protein && PF07811:TadE-like protein	-	145	121	223	225	14.5612	11.723	20.4907	20.3196
HWN72_21340	6240.24	3508.46	11343.4	11495.8	-1.22824	0.00236466	0.0193795	HWN72_21340	NC_999999999.1	4543577	4544029	+	453	protein_coding	hypothetical protein && -	-	6255	3573	11143	11614	819.495	451.623	1335.81	1368.37
HWN72_18935	156.629	205.225	114.014	74.2367	0.943875	0.00239264	0.0195622	HWN72_18935	NC_999999999.1	4009999	4012368	+	2370	protein_coding	TonB-dependent receptor plug domain-containing protein && PF07715:TonB-dependent Receptor Plug Domain|PF00593:TonB dependent receptor	TonB_dep_Rec	157	209	112	75	3.93159	5.0494	2.56631	1.68901
HWN72_19040	4684.92	4749.63	5453.35	6444.73	-0.33475	0.00238994	0.0195622	HWN72_19040	NC_999999999.1	4041635	4042480	-	846	protein_coding	ferredoxin--NADP reductase && PF00175:Oxidoreductase NAD-binding domain|PF00970:Oxidoreductase FAD-binding domain	NAD_binding_1	4696	4837	5357	6511	329.439	327.376	343.867	410.769
HWN72_25695	155.632	122.742	252.46	221.72	-0.768521	0.0024155	0.0197256	HWN72_25695	NC_999999999.1	5560076	5560873	-	798	protein_coding	SDR family oxidoreductase && PF00106:short chain dehydrogenase	adh_short	156	125	248	224	11.6022	8.9691	16.8767	14.9818
HWN72_12995	5201.69	5342.72	6505.94	6387.32	-0.290126	0.00242311	0.0197581	HWN72_12995	NC_999999999.1	2734460	2735314	+	855	protein_coding	protease modulator HflC && PF01145:SPFH domain / Band 7 family	-	5214	5441	6391	6453	361.928	364.38	405.922	402.824
HWN72_22540	214.493	241.557	158.806	67.3079	1.0135	0.00242522	0.0197581	HWN72_22540	NC_999999999.1	4814652	4816217	+	1566	protein_coding	serine hydrolase && PF00144:Beta-lactamase	Beta-lactamase	215	246	156	68	8.14824	8.99467	5.40969	2.31759
Novel00106	903.862	775.73	1109.6	1139.29	-0.421237	0.00244401	0.0198876	-	NC_999999999.1	500681	501906	+	1226	-	PF00199:Catalase	Catalase	906	790	1090	1151	43.8586	36.8959	48.2809	50.1078
HWN72_19230	3050.78	2955.63	3641.33	3813.78	-0.311764	0.00245358	0.0199419	HWN72_19230	NC_999999999.1	4088482	4089561	+	1080	protein_coding	MucR family transcriptional regulator && PF05443:ROS/MUCR transcriptional regulator protein	ROS_MUCR	3058	3010	3577	3853	168.047	159.582	179.86	190.413
Novel00746	87.7923	101.14	44.7913	37.6132	1.19772	0.00248068	0.0201383	-	NC_999999999.1	3272192	3272381	+	190	-	-	-	88	103	44	38	27.4882	31.0403	12.5759	10.6746
HWN72_26730	178.578	203.261	95.6906	117.789	0.838471	0.00249772	0.0202527	HWN72_26730	NC_999999999.1	5804109	5805389	-	1281	protein_coding	TolC family protein && PF02321:Outer membrane efflux protein	OEP	179	207	94	119	8.29318	9.25258	3.98491	4.95813
HWN72_15315	6385.89	7170.1	8401.43	8342.22	-0.304662	0.00251408	0.0203614	HWN72_15315	NC_999999999.1	3191201	3193402	-	2202	protein_coding	TonB-dependent receptor && PF07715:TonB-dependent Receptor Plug Domain	-	6401	7302	8253	8428	172.523	189.874	203.533	204.281
Novel00788	5039.08	5296.57	7023.08	5980.51	-0.331228	0.00252093	0.0203928	-	NC_999999999.1	3392162	3393436	+	1275	-	PF00549:CoA-ligase|PF08442:ATP-grasp domain	-	5051	5394	6899	6042	235.117	242.238	293.843	252.924
HWN72_19895	83.8017	52.0427	27.4856	19.7964	1.52326	0.00253786	0.0205057	HWN72_19895	NC_999999999.1	4235427	4235666	+	240	protein_coding	hypothetical protein && -	-	84	53	27	20	20.7723	12.6446	6.10931	4.44774
HWN72_21430	958.732	994.702	1340.69	1222.43	-0.391769	0.00254127	0.0205091	HWN72_21430	NC_999999999.1	4564207	4566213	-	2007	protein_coding	potassium transporter Kup && PF02705:K+ potassium transporter	K_trans	961	1013	1317	1235	28.418	28.9004	35.6351	32.8428
HWN72_24560	8496.9	8847.25	10380.4	10699	-0.281384	0.00255202	0.0205717	HWN72_24560	NC_999999999.1	5280161	5281825	+	1665	protein_coding	urocanate hydratase && PF01175:Urocanase	Urocanase	8517	9010	10197	10809	303.592	309.851	332.581	346.491
HWN72_17030	10332.6	9949.97	12318.6	12253	-0.276762	0.00256414	0.0206452	hslU	NC_999999999.1	3539759	3541057	-	1299	protein_coding	ATP-dependent protease ATPase subunit HslU && PF00004:ATPase family associated with various cellular activities (AAA)|PF07724:AAA domain (Cdc48 subfamily)	AAA	10357	10133	12101	12379	473.197	446.653	505.885	508.624
HWN72_20775	176.582	187.55	309.468	271.211	-0.673002	0.00258887	0.0208199	msrB	NC_999999999.1	4420240	4420710	-	471	protein_coding	peptide-methionine (R)-S-oxide reductase MsrB && PF01641:SelR domain	-	177	191	304	274	22.3033	23.2196	35.0503	31.0492
HWN72_16560	2223.74	2196.59	2791.32	2727.95	-0.320312	0.00260748	0.0208988	HWN72_16560	NC_999999999.1	3448781	3450109	+	1329	protein_coding	histidine kinase && PF06580:Histidine kinase|PF02518:Histidine kinase-, DNA gyrase B-, and HSP90-like ATPase	His_kinase	2229	2237	2742	2756	99.5411	96.3791	112.042	110.681
Novel00421	1304.91	1195.02	1587.04	1639.15	-0.368025	0.00260629	0.0208988	-	NC_999999999.1	1856636	1858127	+	1492	-	PF13520:Amino acid permease	-	1308	1217	1559	1656	52.0303	46.705	56.7436	59.2395
Novel00626	196.535	197.369	363.421	271.211	-0.687684	0.00260779	0.0208988	-	NC_999999999.1	2720702	2720855	+	154	-	-	-	197	201	357	274	75.9212	74.7338	125.889	94.962
HWN72_02700	856.973	882.761	1137.09	1146.21	-0.392242	0.00262241	0.0209184	HWN72_02700	NC_999999999.1	565295	565972	+	678	protein_coding	alpha/beta hydrolase && -	-	859	899	1117	1158	75.1936	75.9227	89.467	91.1589
HWN72_26045	796.116	752.164	988.464	1074.95	-0.414501	0.00261724	0.0209184	HWN72_26045	NC_999999999.1	5640630	5641670	-	1041	protein_coding	endonuclease/exonuclease/phosphatase family protein && PF03372:Endonuclease/Exonuclease/phosphatase family	Exo_endo_phos	798	766	971	1086	45.4956	42.1327	50.6533	55.68
HWN72_26055	473.879	521.409	315.575	366.234	0.545543	0.00261983	0.0209184	HWN72_26055	NC_999999999.1	5643083	5643751	-	669	protein_coding	response regulator transcription factor && PF00486:Transcriptional regulatory protein, C terminal|PF00072:Response regulator receiver domain	Response_reg	475	531	310	370	42.1391	45.4475	25.1637	29.5186
HWN72_27110	104.752	109.977	40.7194	57.4097	1.12885	0.00261994	0.0209184	HWN72_27110	NC_999999999.1	5892796	5893557	-	762	protein_coding	protein ImuA && -	-	105	112	40	58	8.17809	8.41598	2.85065	4.0625
Novel00869	223.471	167.911	317.611	309.814	-0.681153	0.00263128	0.0209649	-	NC_999999999.1	3855298	3855652	+	355	-	-	-	224	171	312	313	37.4487	27.581	47.7272	47.0583
HWN72_00600	100.762	135.507	69.223	29.6947	1.25814	0.002635	0.0209702	HWN72_00600	NC_999999999.1	149623	150633	+	1011	protein_coding	alpha/beta hydrolase && PF12695:Alpha/beta hydrolase family	-	101	138	68	30	5.92908	7.81573	3.65256	1.58376
HWN72_12145	654.452	569.523	801.154	877.972	-0.456352	0.00264656	0.0210135	HWN72_12145	NC_999999999.1	2546072	2546572	+	501	protein_coding	hypothetical protein && -	-	656	580	787	887	77.7112	66.2876	85.3054	94.4944
HWN72_18895	1714.94	1597.61	1987.11	2284.51	-0.366965	0.00264382	0.0210135	HWN72_18895	NC_999999999.1	3997464	3998441	-	978	protein_coding	ParB/RepB/Spo0J family partition protein && PF02195:ParB-like nuclease domain	ParBc	1719	1627	1952	2308	104.317	95.2556	108.388	125.956
HWN72_08940	685.378	621.566	503.903	415.725	0.507314	0.00267006	0.0211757	HWN72_08940	NC_999999999.1	1869424	1869744	-	321	protein_coding	hypothetical protein && -	-	687	633	495	420	127.019	112.912	83.7413	69.8336
HWN72_04535	932.793	1025.14	1320.33	1248.17	-0.391468	0.00267967	0.0212275	gloB	NC_999999999.1	947396	948157	-	762	protein_coding	hydroxyacylglutathione hydrolase && PF16123:Hydroxyacylglutathione hydrolase C-terminus|PF00753:Metallo-beta-lactamase superfamily	Lactamase_B	935	1044	1297	1261	72.8239	78.449	92.4325	88.3243
HWN72_20830	353.164	358.407	480.489	545.392	-0.527941	0.00268306	0.0212299	HWN72_20830	NC_999999999.1	4428588	4430366	+	1779	protein_coding	copper resistance system multicopper oxidase && PF07731:Multicopper oxidase|PF07732:Multicopper oxidase|PF00394:Multicopper oxidase	-	354	365	472	551	11.8099	11.7479	14.4081	16.5309
HWN72_17600	274.351	336.804	176.111	204.893	0.681578	0.00268699	0.0212365	HWN72_17600	NC_999999999.1	3685220	3685552	+	333	protein_coding	EthD family reductase && -	-	275	343	173	207	49.0124	58.9782	28.2125	33.1777
HWN72_19110	82.8041	100.158	45.8093	31.6743	1.2408	0.00269369	0.021265	HWN72_19110	NC_999999999.1	4055709	4056023	-	315	protein_coding	cytochrome C oxidase subunit IV family protein && PF03626:Prokaryotic Cytochrome C oxidase subunit IV	-	83	102	45	32	15.6381	18.5409	7.75785	5.422
HWN72_18160	34.9174	38.2955	7.1259	9.89822	2.10322	0.00275578	0.0217302	HWN72_18160	NC_999999999.1	3822658	3823182	+	525	protein_coding	nuclear transport factor 2 family protein && PF13577:SnoaL-like domain	-	35	39	7	10	3.95664	4.25351	0.724066	1.01663
HWN72_14980	202.521	266.105	154.734	112.84	0.809343	0.00278645	0.0219468	HWN72_14980	NC_999999999.1	3123669	3126824	-	3156	protein_coding	autotransporter outer membrane beta-barrel domain-containing protein && PF03797:Autotransporter beta-domain	-	203	271	152	114	3.81748	4.9167	2.61545	1.92792
HWN72_25675	631.506	653.97	467.255	460.267	0.470902	0.00280549	0.0220715	HWN72_25675	NC_999999999.1	5557406	5558227	+	822	protein_coding	glucose 1-dehydrogenase && PF00106:short chain dehydrogenase	adh_short	633	666	459	465	45.7035	46.3921	30.3236	30.1927
HWN72_15670	1382.73	1348.2	1690.87	1797.52	-0.353239	0.00283626	0.0222882	HWN72_15670	NC_999999999.1	3269996	3270466	+	471	protein_coding	peroxiredoxin && PF00578:AhpC/TSA family	-	1386	1373	1661	1816	174.646	166.913	191.509	205.786
HWN72_10070	242.426	235.665	133.356	155.402	0.727042	0.00285974	0.022447	HWN72_10070	NC_999999999.1	2122690	2122956	+	267	protein_coding	hypothetical protein && -	-	243	240	131	157	54.0147	51.4685	26.644	31.384
HWN72_28365	572.645	537.12	824.568	707.723	-0.465315	0.0028974	0.0226908	ligD	NC_999999999.1	6165531	6168047	+	2517	protein_coding	DNA ligase D && PF13298:DNA polymerase Ligase (LigD)|PF01068:ATP dependent DNA ligase domain|PF04679:ATP dependent DNA ligase C terminal region	DNA_ligase_A_M	574	547	810	715	13.5346	12.4436	17.476	15.1615
Novel00909	1062.49	662.808	1922.97	1638.16	-1.04553	0.00289578	0.0226908	-	NC_999999999.1	4543206	4544014	-	809	-	PF10670:Domain of unknown function (DUF4198)	-	1065	675	1889	1655	78.1301	47.7746	126.801	109.187
Novel01012	61.8537	79.5369	133.356	142.534	-0.964142	0.00295995	0.0231543	-	NC_999999999.1	6225095	6225807	-	713	-	PF04972:BON domain	BON	62	81	131	144	5.16083	6.50485	9.97749	10.7794
HWN72_08905	778.159	837.592	1140.14	1012.59	-0.413787	0.00297075	0.0232124	prsK	NC_999999999.1	1862755	1864857	-	2103	protein_coding	PEP-CTERM system histidine kinase PrsK && PF02518:Histidine kinase-, DNA gyrase B-, and HSP90-like ATPase	HATPase_c	780	853	1120	1023	22.0127	23.2248	28.9213	25.9631
HWN72_11135	695.355	734.489	1028.17	896.779	-0.42877	0.00298469	0.0232948	HWN72_11135	NC_999999999.1	2345432	2346403	+	972	protein_coding	type II secretion system F family protein && PF00482:Type II secretion system (T2SS), protein F	-	697	748	1010	906	42.5583	44.0633	56.428	49.7487
HWN72_28815	74.823	75.6092	144.554	140.555	-0.922337	0.00300288	0.0234102	HWN72_28815	NC_999999999.1	6255939	6256118	-	180	protein_coding	hypothetical protein && -	-	75	77	142	142	24.729	24.494	42.8406	42.1052
HWN72_21540	196.535	190.496	89.5827	126.697	0.838728	0.00301445	0.0234738	HWN72_21540	NC_999999999.1	4587524	4588207	+	684	protein_coding	tetratricopeptide repeat protein && PF14559:Tetratricopeptide repeat	-	197	194	88	128	17.0934	16.24	6.9866	9.9879
HWN72_00855	340146	318425	407762	386438	-0.270163	0.00303199	0.0235837	HWN72_00855	NC_999999999.1	202222	203235	-	1014	protein_coding	OmpA family protein && PF00691:OmpA family|PF13505:Outer membrane protein beta-barrel domain	-	340951	324283	400558	390412	19955.9	18311.7	21452	20549.7
HWN72_25585	1733.9	1737.05	1231.76	1444.15	0.375143	0.0030499	0.0236962	HWN72_25585	NC_999999999.1	5539188	5539388	-	201	protein_coding	hypothetical protein && -	-	1738	1769	1210	1459	513.182	503.934	326.911	387.418
HWN72_09715	1408.67	1352.13	1664.41	1894.52	-0.366482	0.00305601	0.0237169	HWN72_09715	NC_999999999.1	2042272	2042751	-	480	protein_coding	aromatic-ring-hydroxylating dioxygenase subunit beta && PF00866:Ring hydroxylating beta subunit	-	1412	1377	1635	1914	174.587	164.261	184.976	212.824
HWN72_00955	366.134	379.028	230.065	264.283	0.591771	0.00307347	0.0237992	HWN72_00955	NC_999999999.1	218796	219752	+	957	protein_coding	TauD/TfdA family dioxygenase && PF02668:Taurine catabolism dioxygenase TauD, TfdA family	-	367	386	226	267	22.76	23.095	12.8244	14.8909
HWN72_13735	501.813	525.336	648.457	785.919	-0.481956	0.00307354	0.0237992	HWN72_13735	NC_999999999.1	2867011	2868036	-	1026	protein_coding	glycosyltransferase family 2 protein && PF00535:Glycosyl transferase family 2	Glycos_transf_2	503	535	637	794	29.0963	29.8571	33.7157	41.3041
Novel00271	1210.14	1074.24	1476.08	1485.72	-0.374756	0.00309601	0.0239462	-	NC_999999999.1	1187911	1188065	-	155	-	PF05221:S-adenosyl-L-homocysteine hydrolase	-	1213	1094	1450	1501	464.458	404.136	508.014	516.856
HWN72_28230	5081.98	4871.39	6232.11	5935.96	-0.289836	0.00310742	0.0240074	groL	NC_999999999.1	6144913	6146532	-	1620	protein_coding	chaperonin GroEL && PF00118:TCP-1/cpn60 chaperonin family	-	5094	4961	6122	5997	186.621	175.346	205.219	197.578
HWN72_06010	332.214	311.274	168.986	233.598	0.675957	0.00311496	0.0240386	HWN72_06010	NC_999999999.1	1253936	1254010	-	75	protein_coding	tRNA-Asn && -	-	333	317	166	236	263.512	242.014	120.195	167.947
HWN72_13445	364.138	365.281	245.334	241.517	0.583304	0.00312406	0.0240819	HWN72_13445	NC_999999999.1	2818212	2821073	+	2862	protein_coding	hypothetical protein && PF03906:Phage T7 tail fibre protein	-	365	372	241	244	7.56904	7.44243	4.57285	4.5503
HWN72_25235	290.313	279.852	372.583	488.972	-0.595934	0.00314545	0.0242196	HWN72_25235	NC_999999999.1	5450698	5451168	-	471	protein_coding	GNAT family N-acetyltransferase && PF00583:Acetyltransferase (GNAT) family	Acetyltransf_1	291	285	366	494	36.6682	34.647	42.1988	55.9791
HWN72_14395	235.443	155.146	101.799	111.85	0.869907	0.00314995	0.0242271	HWN72_14395	NC_999999999.1	3000432	3000683	-	252	protein_coding	hypothetical protein && -	-	236	158	100	113	55.5813	35.9003	21.5496	23.9331
HWN72_21345	1786.77	1553.42	2079.74	2197.41	-0.35682	0.00319871	0.0245747	HWN72_21345	NC_999999999.1	4544099	4544761	-	663	protein_coding	5'-methylthioadenosine/S-adenosylhomocysteine nucleosidase && PF01048:Phosphorylase superfamily	-	1791	1582	2043	2220	160.324	136.626	167.338	178.714
HWN72_18065	30.9268	46.151	9.16187	9.89822	2.01576	0.00320471	0.0245933	HWN72_18065	NC_999999999.1	3800216	3801376	-	1161	protein_coding	efflux RND transporter periplasmic adaptor subunit && PF16576:Barrel-sandwich domain of CusB or HlyD membrane-fusion|PF13533:Biotin-lipoyl like	-	31	47	9	10	1.5847	2.31797	0.420969	0.459714
HWN72_08575	864.954	956.407	699.356	658.232	0.424124	0.00322542	0.0247091	HWN72_08575	NC_999999999.1	1791731	1793383	+	1653	protein_coding	FAD-binding protein && PF00890:FAD binding domain	-	867	974	687	665	31.1289	33.7387	22.5696	21.4718
HWN72_28235	1018.59	1238.22	1516.8	1459	-0.398849	0.00322699	0.0247091	groES	NC_999999999.1	6146588	6146902	-	315	protein_coding	co-chaperone GroES && PF00166:Chaperonin 10 Kd subunit	-	1021	1261	1490	1474	192.368	229.217	256.871	249.751
Novel00314	427.987	435.98	670.852	553.311	-0.502496	0.0032368	0.0247567	-	NC_999999999.1	1431060	1432067	+	1008	-	PF08240:Alcohol dehydrogenase GroES-like domain|PF00107:Zinc-binding dehydrogenase	ADH_zinc_N	429	444	659	559	25.2589	25.2211	35.503	29.5986
HWN72_18905	5383.26	5231.76	4227.69	4449.25	0.290817	0.00326268	0.0249269	HWN72_18905	NC_999999999.1	4000383	4001699	+	1317	protein_coding	hypothetical protein && PF04796:Plasmid encoded RepA protein	-	5396	5328	4153	4495	243.166	231.644	171.244	182.165
HWN72_10625	465.898	324.039	608.755	564.199	-0.570541	0.00328552	0.0250735	HWN72_10625	NC_999999999.1	2233928	2234266	+	339	protein_coding	PilZ domain-containing protein && PF07238:PilZ domain	-	467	330	598	570	81.7588	55.7386	95.7946	89.7419
HWN72_09855	6952.55	7002.19	8050.23	9122.2	-0.299367	0.00330115	0.0251648	HWN72_09855	NC_999999999.1	2070957	2071745	-	789	protein_coding	IclR family transcriptional regulator && PF09339:IclR helix-turn-helix domain|PF01614:Bacterial transcriptional regulator	IclR	6969	7131	7908	9216	524.217	517.506	544.289	623.427
HWN72_07690	1156.26	1248.04	876.485	957.158	0.390838	0.00332634	0.0253288	HWN72_07690	NC_999999999.1	1609784	1610758	+	975	protein_coding	DNA polymerase III subunit delta' && PF13177:DNA polymerase III, delta subunit	-	1159	1271	861	967	70.5499	74.6419	47.9555	52.9349
HWN72_27055	43.8961	32.4039	10.1799	8.9084	1.9993	0.00336542	0.025598	HWN72_27055	NC_999999999.1	5878065	5878601	+	537	protein_coding	RNA polymerase sigma factor && PF08281:Sigma-70, region 4	Sigma70_r4_2	44	33	10	9	4.8629	3.51869	1.01127	0.894517
HWN72_07950	295.301	272.979	400.068	434.532	-0.554692	0.00338036	0.0256549	HWN72_07950	NC_999999999.1	1662814	1663239	+	426	protein_coding	hypothetical protein && -	-	296	278	393	439	41.2382	37.366	50.0982	55.0016
HWN72_12640	4603.11	5049.12	3955.89	3875.15	0.301689	0.00337784	0.0256549	HWN72_12640	NC_999999999.1	2646364	2647824	-	1461	protein_coding	UDP-N-acetylmuramoyl-L-alanyl-D-glutamate--2%2C6-diaminopimelate ligase && PF02875:Mur ligase family, glutamate ligase domain|PF08245:Mur ligase middle domain|PF01225:Mur ligase family, catalytic domain	-	4614	5142	3886	3915	187.432	201.523	144.442	143.022
HWN72_01135	2666.69	2684.62	3167.97	3492.09	-0.315695	0.00340815	0.0258373	HWN72_01135	NC_999999999.1	251860	252438	-	579	protein_coding	nitroreductase family protein && PF00881:Nitroreductase family	Nitroreductase	2673	2734	3112	3528	273.992	270.372	291.878	325.215
HWN72_05010	907.852	883.743	1129.96	1206.59	-0.38323	0.00343933	0.026045	HWN72_05010	NC_999999999.1	1030034	1030717	-	684	protein_coding	hypothetical protein && PF04536:TLP18.3, Psb32 and MOLO-1 founding proteins of phosphatase	-	910	900	1110	1219	78.9592	75.3404	88.1265	95.1191
HWN72_13440	374.115	374.118	271.802	224.69	0.592099	0.00346469	0.0262081	HWN72_13440	NC_999999999.1	2814455	2818165	+	3711	protein_coding	hypothetical protein && -	-	375	381	267	227	5.99733	5.87862	3.90715	3.26479
HWN72_04905	176.582	224.864	115.032	116.799	0.792297	0.00347117	0.0262283	HWN72_04905	NC_999999999.1	1011672	1012448	+	777	protein_coding	SDR family oxidoreductase && PF00106:short chain dehydrogenase	adh_short	177	229	113	118	13.5198	16.8755	7.89763	8.10553
HWN72_26885	113.731	101.14	38.6834	60.3792	1.11577	0.00351519	0.0265318	HWN72_26885	NC_999999999.1	5838769	5839161	-	393	protein_coding	hypothetical protein && -	-	114	103	38	61	17.2159	15.0067	5.25086	8.28433
HWN72_11595	10973	10917.2	9097.73	9098.45	0.26665	0.00352548	0.0265803	nusG	NC_999999999.1	2441270	2441806	-	537	protein_coding	transcription termination/antitermination factor NusG && PF02357:Transcription termination factor nusG	-	10999	11118	8937	9192	1215.62	1185.48	903.768	913.6
HWN72_20765	116.724	57.9343	26.4676	40.5827	1.37968	0.00354244	0.0266789	HWN72_20765	NC_999999999.1	4419336	4419545	+	210	protein_coding	hypothetical protein && -	-	117	59	26	41	33.0662	16.087	6.72347	10.4204
HWN72_14865	15403.6	15199.4	17580.6	19645	-0.282639	0.00357388	0.0268862	gmd	NC_999999999.1	3097419	3098540	+	1122	protein_coding	GDP-mannose 4%2C6-dehydratase && PF16363:GDP-mannose 4,6 dehydratase	-	15440	15479	17270	19847	816.717	789.936	835.871	944.109
HWN72_05255	1108.38	1213.67	918.223	852.237	0.391425	0.00359383	0.0269773	HWN72_05255	NC_999999999.1	1077909	1078415	-	507	protein_coding	GNAT family N-acetyltransferase && PF00583:Acetyltransferase (GNAT) family	Acetyltransf_1	1111	1236	902	861	130.054	139.589	96.6136	90.6391
HWN72_11310	1355.79	1320.71	1619.61	1805.44	-0.355885	0.00359303	0.0269773	HWN72_11310	NC_999999999.1	2384217	2385878	-	1662	protein_coding	DUF87 domain-containing protein && PF01935:Domain of unknown function DUF87	-	1359	1345	1591	1824	48.5295	46.3375	51.9851	58.5752
HWN72_14765	5050.05	4638.67	3758.4	4076.09	0.306409	0.00361696	0.0271213	HWN72_14765	NC_999999999.1	3073743	3075032	-	1290	protein_coding	oligosaccharide flippase family protein && PF01943:Polysaccharide biosynthesis protein	-	5062	4724	3692	4118	232.889	209.682	155.422	170.379
HWN72_01090	1914.47	1931.47	2442.15	2350.83	-0.317552	0.00373464	0.0279732	HWN72_01090	NC_999999999.1	246418	247305	+	888	protein_coding	class I SAM-dependent methyltransferase && PF10672:S-adenosylmethionine-dependent methyltransferase	-	1919	1967	2399	2375	128.256	126.833	146.709	142.748
HWN72_14860	2672.68	2495.1	2940.96	3761.32	-0.37522	0.00375146	0.0280686	HWN72_14860	NC_999999999.1	3095780	3097057	+	1278	protein_coding	WcaI family glycosyltransferase && PF00534:Glycosyl transferases group 1|PF13579:Glycosyl transferase 4-like domain	Glycos_transf_1	2679	2541	2889	3800	124.411	113.845	122.76	158.699
Novel01013	165.608	126.67	235.155	247.456	-0.723921	0.00378993	0.0283256	-	NC_999999999.1	6232477	6233885	-	1409	-	PF01471:Putative peptidoglycan binding domain|PF13645:L,D-transpeptidase catalytic domain	PG_binding_1	166	129	231	250	6.99221	5.24228	8.90309	9.46998
HWN72_01345	5317.42	6520.06	4857.83	4480.93	0.342116	0.00380076	0.0283449	HWN72_01345	NC_999999999.1	290644	292131	-	1488	protein_coding	ATP-binding protein && PF01935:Domain of unknown function DUF87	-	5330	6640	4772	4527	212.589	255.509	174.155	162.378
Novel00081	1025.57	585.234	1788.6	1750.01	-1.13545	0.00379911	0.0283449	-	NC_999999999.1	392177	394199	+	2023	-	PF00593:TonB dependent receptor|PF07715:TonB-dependent Receptor Plug Domain	TonB_dep_Rec	1028	596	1757	1768	30.1588	16.8691	47.1645	46.6452
HWN72_25715	252.403	258.249	171.022	147.484	0.681384	0.0038117	0.0283957	HWN72_25715	NC_999999999.1	5565668	5567056	+	1389	protein_coding	FAD-binding protein && PF00890:FAD binding domain	-	253	263	168	149	10.8102	10.8416	6.5682	5.72538
HWN72_28585	767.185	773.766	972.176	1056.14	-0.396548	0.00381861	0.0284164	HWN72_28585	NC_999999999.1	6210539	6211684	+	1146	protein_coding	hybrid sensor histidine kinase/response regulator && PF00512:His Kinase A (phospho-acceptor) domain|PF00072:Response regulator receiver domain|PF02518:Histidine kinase-, DNA gyrase B-, and HSP90-like ATPase	Response_reg	769	788	955	1067	39.8253	39.3716	45.2541	49.6936
HWN72_18300	737.256	670.663	879.539	1009.62	-0.424396	0.00387181	0.0287812	HWN72_18300	NC_999999999.1	3858060	3859571	-	1512	protein_coding	aldehyde dehydrogenase family protein && PF00171:Aldehyde dehydrogenase family	Aldedh	739	683	864	1020	29.0075	25.8649	31.0314	36.0055
HWN72_21035	18586	19430.6	23362.8	22290.8	-0.264089	0.0038781	0.0287968	prpB	NC_999999999.1	4481180	4482100	+	921	protein_coding	methylisocitrate lyase && PF13714:Phosphoenolpyruvate phosphomutase	-	18630	19788	22950	22520	1200.52	1230.22	1353.2	1305.06
HWN72_01990	126.7	125.688	72.277	56.4199	0.972326	0.00393065	0.0291555	HWN72_01990	NC_999999999.1	426957	427047	+	91	protein_coding	tRNA-Ser && -	-	127	128	71	57	82.8285	80.5398	42.3698	33.4313
HWN72_16590	1833.66	1576.99	1226.67	1392.68	0.380662	0.00394942	0.0292632	HWN72_16590	NC_999999999.1	3453762	3454076	-	315	protein_coding	hypothetical protein && -	-	1838	1606	1205	1407	346.3	291.929	207.738	238.399
Novel00185	3715.21	3895.34	4972.86	4438.36	-0.306322	0.00395391	0.0292649	-	NC_999999999.1	884555	887230	+	2676	-	PF00289:Biotin carboxylase, N-terminal domain|PF02786:Carbamoyl-phosphate synthase L chain, ATP binding domain|PF02785:Biotin carboxylase C-terminal domain|PF01039:Carboxyl transferase domain|PF00364:Biotin-requiring enzyme	CPSase_L_D2	3724	3967	4885	4484	82.5926	84.8824	99.133	89.4334
HWN72_25680	585.615	446.781	344.079	362.275	0.547275	0.00396341	0.0293037	HWN72_25680	NC_999999999.1	5558303	5559082	+	780	protein_coding	SDR family oxidoreductase && PF00106:short chain dehydrogenase	adh_short	587	455	338	366	44.6643	33.4009	23.5322	25.0442
HWN72_01735	1920.46	1902.01	2745.51	2196.42	-0.370455	0.00399862	0.0295323	tatB	NC_999999999.1	373687	374100	+	414	protein_coding	twin-arginine translocase subunit TatB && -	-	1925	1937	2697	2219	275.961	267.899	353.769	286.073
HWN72_28085	279.339	307.346	209.705	160.351	0.665463	0.00408876	0.0301656	HWN72_28085	NC_999999999.1	6121613	6122254	-	642	protein_coding	peroxiredoxin && PF00578:AhpC/TSA family|PF10417:C-terminal domain of 1-Cys peroxiredoxin	-	280	313	206	162	25.8845	27.9159	17.425	13.4679
HWN72_18205	2640.75	2578.57	3283	3144.67	-0.300417	0.00409621	0.0301881	HWN72_18205	NC_999999999.1	3834876	3837806	+	2931	protein_coding	PAS domain-containing protein && PF02518:Histidine kinase-, DNA gyrase B-, and HSP90-like ATPase|PF08447:PAS fold|PF01590:GAF domain|PF00072:Response regulator receiver domain|PF13188:PAS domain|PF00512:His Kinase A (phospho-acceptor) domain	HATPase_c	2647	2626	3225	3177	53.5988	51.3004	59.7521	57.8524
HWN72_29570	255.396	229.773	174.075	107.891	0.7838	0.00411937	0.0303263	HWN72_29570	NC_999999999.1	6414333	6414890	-	558	protein_coding	nucleotidyltransferase family protein && PF06042:Nucleotidyltransferase	-	256	234	171	109	27.2285	24.0117	16.6418	10.4259
HWN72_25230	5402.22	5242.56	6325.76	6567.47	-0.276488	0.00412935	0.0303673	HWN72_25230	NC_999999999.1	5449268	5450374	-	1107	protein_coding	MucR family transcriptional regulator && PF05443:ROS/MUCR transcriptional regulator protein	ROS_MUCR	5415	5339	6214	6635	290.314	276.156	304.834	319.899
HWN72_27240	1622.16	1403.19	1760.1	2246.9	-0.405602	0.00422828	0.0310616	HWN72_27240	NC_999999999.1	5919339	5920457	+	1119	protein_coding	AAA family ATPase && PF01656:CobQ/CobB/MinD/ParA nucleotide binding domain	CbiA	1626	1429	1729	2270	86.2398	73.1213	83.9082	108.272
HWN72_08925	553.69	794.387	473.363	455.318	0.537877	0.00424774	0.0311712	HWN72_08925	NC_999999999.1	1868222	1868920	+	699	protein_coding	glutamine amidotransferase && PF00117:Glutamine amidotransferase class-I	GATase	555	809	465	460	47.123	66.2694	36.1256	35.1238
HWN72_01315	2880.19	3081.32	2355.62	2458.72	0.308331	0.00427016	0.0313023	mgtE	NC_999999999.1	286043	287476	-	1434	protein_coding	magnesium transporter && PF01769:Divalent cation transporter|PF03448:MgtE intracellular N domain	-	2887	3138	2314	2484	119.485	125.298	87.6302	92.4534
Novel00928	2293.57	1477.82	3629.12	3398.06	-0.897872	0.00427889	0.0313329	-	NC_999999999.1	5200888	5203392	-	2505	-	PF07715:TonB-dependent Receptor Plug Domain|PF00593:TonB dependent receptor|PF00999:Sodium/hydrogen exchanger family	TonB_dep_Rec	2299	1505	3565	3433	54.4689	34.401	77.2843	73.1453
HWN72_22300	150.644	108.013	71.259	59.3893	0.985542	0.00431425	0.0315583	HWN72_22300	NC_999999999.1	4757729	4758514	-	786	protein_coding	N-formylglutamate amidohydrolase && PF05013:N-formylglutamate amidohydrolase	-	151	110	70	60	11.4018	8.01331	4.83632	4.07426
HWN72_21935	29.9292	38.2955	11.1978	3.95929	2.17436	0.00434289	0.031734	HWN72_21935	NC_999999999.1	4665833	4666687	-	855	protein_coding	DUF692 domain-containing protein && PF05114:Protein of unknown function (DUF692)	-	30	39	11	4	2.08244	2.6118	0.69866	0.249697
HWN72_02085	135.679	126.67	57.0072	78.196	0.955483	0.00435609	0.0317967	HWN72_02085	NC_999999999.1	440366	440797	-	432	protein_coding	acyl-CoA thioesterase && PF03061:Thioesterase superfamily	4HBT	136	129	56	79	18.6841	17.0981	7.03953	9.76031
HWN72_04225	3227.36	4003.36	4868.01	4363.14	-0.352291	0.0043809	0.031911	accB	NC_999999999.1	885887	886348	-	462	protein_coding	acetyl-CoA carboxylase biotin carboxyl carrier protein && PF00364:Biotin-requiring enzyme	Biotin_lipoyl	3235	4077	4782	4408	415.575	505.29	562.092	509.237
HWN72_06855	554.688	563.632	724.805	778.99	-0.427353	0.00438361	0.031911	HWN72_06855	NC_999999999.1	1440812	1443109	-	2298	protein_coding	TonB-dependent receptor && PF07715:TonB-dependent Receptor Plug Domain|PF00593:TonB dependent receptor	TonB_dep_Rec	556	574	712	787	14.3596	14.3022	16.8256	18.2787
HWN72_13985	148.648	121.76	69.223	73.2468	0.924158	0.00438568	0.031911	HWN72_13985	NC_999999999.1	2912447	2913625	+	1179	protein_coding	TonB-dependent receptor && PF00593:TonB dependent receptor	TonB_dep_Rec	149	124	68	74	7.50049	6.02212	3.13209	3.34995
HWN72_07610	584.617	543.011	371.565	431.562	0.489278	0.00443701	0.0322504	HWN72_07610	NC_999999999.1	1599072	1599689	-	618	protein_coding	DUF1449 family protein && PF07290:Protein of unknown function (DUF1449)	-	586	553	365	436	56.2764	51.2364	32.0733	37.6546
HWN72_14445	839.015	768.857	533.424	644.374	0.448741	0.00444403	0.0322673	HWN72_14445	NC_999999999.1	3013290	3013583	-	294	protein_coding	hypothetical protein && -	-	841	783	524	651	169.772	152.495	96.7885	118.183
HWN72_05735	4854.51	4131.01	5918.57	5333.16	-0.324474	0.0044793	0.0324891	HWN72_05735	NC_999999999.1	1181134	1182690	+	1557	protein_coding	phospholipase && PF00614:Phospholipase D Active site motif|PF13091:PLD-like domain	-	4866	4207	5814	5388	185.482	154.713	202.78	184.697
HWN72_29615	826.046	775.73	621.989	574.097	0.421435	0.00450662	0.0326528	HWN72_29615	NC_999999999.1	6424844	6425773	+	930	protein_coding	HEPN domain-containing protein && PF05168:HEPN domain	-	828	790	611	580	52.8402	48.6391	35.6778	33.2863
HWN72_25510	2430.25	2729.79	1947.41	2146.92	0.33372	0.00460512	0.0333314	yaaA	NC_999999999.1	5519915	5520667	-	753	protein_coding	peroxide stress protein YaaA && PF03883:Protein of unknown function (DUF328)	-	2436	2780	1913	2169	191.999	211.393	137.962	153.739
HWN72_14840	1410.66	1562.26	1061.76	1228.37	0.376351	0.00461652	0.0333437	HWN72_14840	NC_999999999.1	3091406	3092229	+	824	protein_coding	IS3 family transposase && PF00665:Integrase core domain|PF13276:HTH-like domain	rve	1414	1591	1043	1241	101.845	110.557	68.738	80.3831
HWN72_15505	3865.85	4072.09	4800.82	4849.14	-0.281746	0.00461232	0.0333437	HWN72_15505	NC_999999999.1	3235144	3237018	+	1875	protein_coding	heparinase II/III family protein && PF07940:Heparinase II/III-like protein	-	3875	4147	4716	4899	122.656	126.641	136.588	139.453
HWN72_09500	3286.23	4041.65	2663.05	3048.65	0.359455	0.00464614	0.0335224	HWN72_09500	NC_999999999.1	1998043	1999407	+	1365	protein_coding	aromatic ring-hydroxylating dioxygenase subunit alpha && PF00355:Rieske [2Fe-2S] domain|PF00848:Ring hydroxylating alpha subunit (catalytic domain)	-	3294	4116	2616	3080	143.222	172.657	104.075	120.431
Novel00204	9783.85	9698.59	12513.1	11147.4	-0.280283	0.00467381	0.0336867	-	NC_999999999.1	948714	950600	+	1887	-	PF00575:S1 RNA binding domain	S1	9807	9877	12292	11262	308.448	299.706	353.745	318.54
HWN72_29530	1098.4	882.761	762.471	705.743	0.432266	0.00471536	0.0339506	HWN72_29530	NC_999999999.1	6407475	6408056	-	582	protein_coding	hypothetical protein && -	-	1101	899	749	713	112.275	88.446	69.8873	65.3863
HWN72_02710	11098.7	12069	9082.46	9957.61	0.283066	0.00474514	0.034058	rnpA	NC_999999999.1	566390	566779	+	390	protein_coding	ribonuclease P protein component && PF00825:Ribonuclease P	-	11125	12291	8922	10060	1692.98	1804.53	1242.33	1376.75
HWN72_06510	1990.29	1989.4	1480.15	1670.82	0.336749	0.00474092	0.034058	HWN72_06510	NC_999999999.1	1363272	1364036	+	765	protein_coding	class I SAM-dependent methyltransferase && PF13847:Methyltransferase domain	-	1995	2026	1454	1688	154.774	151.642	103.215	117.769
HWN72_12435	7022.39	7019.87	8330.17	8524.35	-0.263368	0.00474101	0.034058	HWN72_12435	NC_999999999.1	2604170	2605852	-	1683	protein_coding	CHASE domain-containing protein && PF03924:CHASE domain|PF07536:HWE histidine kinase	-	7039	7149	8183	8612	248.224	243.222	264.039	273.112
Novel00649	438.961	429.106	605.701	584.985	-0.455888	0.00479735	0.0343968	-	NC_999999999.1	2837167	2837829	-	663	-	PF00579:tRNA synthetases class I (W and Y)	-	440	437	595	591	39.3873	37.7407	48.7352	47.5767
HWN72_05215	1283.96	1308.92	1550.39	1755.94	-0.350768	0.00481351	0.0344767	HWN72_05215	NC_999999999.1	1067781	1068320	+	540	protein_coding	DUF1993 domain-containing protein && PF09351:Domain of unknown function (DUF1993)	-	1287	1333	1523	1774	141.45	141.344	153.16	175.34
HWN72_21805	53.8725	39.2775	13.2338	15.8372	1.67907	0.00482243	0.0345047	HWN72_21805	NC_999999999.1	4642660	4642872	+	213	protein_coding	transposase && -	-	54	40	13	16	15.0464	10.7528	3.31439	4.00923
HWN72_21140	114738	133330	160290	144313	-0.296192	0.00484334	0.0345823	HWN72_21140	NC_999999999.1	4506323	4509412	-	3090	protein_coding	TonB-dependent receptor && PF00593:TonB dependent receptor	TonB_dep_Rec	115009	135783	157458	145797	2208.97	2516.1	2767.23	2518.32
HWN72_21560	226.464	197.369	127.248	129.667	0.72204	0.00483912	0.0345823	HWN72_21560	NC_999999999.1	4590753	4591214	+	462	protein_coding	hypothetical protein && -	-	227	201	125	131	29.1609	24.9113	14.6929	15.1339
HWN72_23200	144.658	139.435	82.4568	72.257	0.877076	0.00487216	0.0347414	HWN72_23200	NC_999999999.1	4952577	4953632	+	1056	protein_coding	2Fe-2S iron-sulfur cluster binding domain-containing protein && PF00970:Oxidoreductase FAD-binding domain|PF00111:2Fe-2S iron-sulfur cluster binding domain|PF00175:Oxidoreductase NAD-binding domain	NAD_binding_1	145	142	81	73	8.14932	7.69956	4.16544	3.6896
HWN72_23295	471.884	479.185	624.025	670.11	-0.444446	0.00487571	0.0347414	HWN72_23295	NC_999999999.1	4972054	4973169	-	1116	protein_coding	alkane 1-monooxygenase && PF00487:Fatty acid desaturase	-	473	488	613	677	25.1544	25.0379	29.8288	32.3776
HWN72_02990	74.823	40.2594	26.4676	7.91858	1.74551	0.00494726	0.0352146	HWN72_02990	NC_999999999.1	614942	615018	+	77	protein_coding	tRNA-Arg && -	-	75	41	26	8	57.808	30.4884	18.3367	5.54523
HWN72_21610	521.766	557.74	689.176	770.082	-0.434941	0.00498971	0.0354801	HWN72_21610	NC_999999999.1	4604732	4605157	-	426	protein_coding	heme-binding protein && PF03928:Haem-degrading	DUF336	523	568	677	778	72.8634	76.345	86.3016	97.4743
HWN72_23915	261.382	229.773	176.111	118.779	0.736685	0.00500393	0.0355444	HWN72_23915	NC_999999999.1	5118973	5119452	+	480	protein_coding	CopG family ribbon-helix-helix protein && PF08753:NikR C terminal nickel binding domain|PF01402:Ribbon-helix-helix protein, copG family	RHH_1	262	234	173	120	32.395	27.9136	19.5724	13.3432
HWN72_17060	1639.12	1826.4	1342.72	1390.7	0.342379	0.00501381	0.0355779	HWN72_17060	NC_999999999.1	3544700	3548119	-	3420	protein_coding	glycoside hydrolase && -	-	1643	1860	1319	1405	28.5121	31.1407	20.9439	21.9266
HWN72_03755	1044.53	1084.06	1363.08	1347.15	-0.348481	0.00504905	0.0357581	HWN72_03755	NC_999999999.1	770319	772826	-	2508	protein_coding	EAL domain-containing protein && PF07695:7TM diverse intracellular signalling|PF00990:Diguanylate cyclase, GGDEF domain|PF00563:EAL domain	EAL	1047	1104	1339	1361	24.7763	25.2048	28.993	28.9635
HWN72_21740	20366.8	21614.4	24209.7	26282.7	-0.266328	0.00504961	0.0357581	HWN72_21740	NC_999999999.1	4632312	4632785	+	474	protein_coding	Hsp20 family protein && PF00011:Hsp20/alpha crystallin family	-	20415	22012	23782	26553	2556.16	2659.03	2724.64	2989.89
HWN72_16545	4819.6	4319.54	5664.07	5506.38	-0.289574	0.00509244	0.0360243	HWN72_16545	NC_999999999.1	3444768	3446231	-	1464	protein_coding	TolC family outer membrane protein && PF02321:Outer membrane efflux protein	OEP	4831	4399	5564	5563	195.845	172.05	206.389	202.809
HWN72_11580	24335.4	26547.7	29802.5	31318	-0.26447	0.00511657	0.0361578	rplK	NC_999999999.1	2438457	2438888	-	432	protein_coding	50S ribosomal protein L11 && PF00298:Ribosomal protein L11, RNA binding domain|PF03946:Ribosomal protein L11, N-terminal domain	-	24393	27036	29276	31640	3351.19	3583.44	3680.17	3909.07
HWN72_21410	114.729	83.4646	182.219	167.28	-0.818671	0.00514081	0.0362918	kdpB	NC_999999999.1	4557885	4559921	+	2037	protein_coding	potassium-transporting ATPase subunit KdpB && PF00122:E1-E2 ATPase|PF00702:haloacid dehalogenase-like hydrolase	E1-E2_ATPase	115	85	179	169	3.35061	2.38929	4.77201	4.42808
HWN72_04620	35816.3	38209.1	47430	42160.5	-0.275317	0.00515269	0.0363384	rplS	NC_999999999.1	960748	961113	+	366	protein_coding	50S ribosomal protein L19 && PF01245:Ribosomal protein L19	-	35901	38912	46592	42594	5821.61	6087.57	6913.05	6211.37
HWN72_02665	340.195	262.177	166.95	212.812	0.664919	0.00522297	0.0367963	HWN72_02665	NC_999999999.1	558141	558422	-	282	protein_coding	type II toxin-antitoxin system RelE/ParE family toxin && -	-	341	267	164	215	71.7666	54.2131	31.5816	40.6921
HWN72_15795	817.067	941.678	673.906	647.344	0.412789	0.00524978	0.0369473	HWN72_15795	NC_999999999.1	3294036	3295529	+	1494	protein_coding	MFS transporter && PF13347:MFS/sugar transport protein	-	819	959	662	654	32.535	36.7544	24.0628	23.364
HWN72_14930	68285.4	65013.1	76896.6	82158.2	-0.254866	0.00529525	0.0372292	HWN72_14930	NC_999999999.1	3111651	3111911	-	261	protein_coding	hypothetical protein && -	-	68447	66209	75538	83003	15564.4	14525.1	15716.8	16973.6
HWN72_29325	88.7899	102.121	175.093	158.372	-0.804274	0.00531785	0.0373499	HWN72_29325	NC_999999999.1	6366555	6366737	-	183	protein_coding	hypothetical protein && -	-	89	104	172	160	28.864	32.5405	51.0407	46.6648
HWN72_09985	6009.78	5474.3	6917.21	7001.01	-0.277362	0.00532346	0.0373511	HWN72_09985	NC_999999999.1	2094970	2098263	-	3294	protein_coding	ATP-binding protein && PF04465:Protein of unknown function (DUF499)	-	6024	5575	6795	7073	108.537	96.9087	112.023	114.604
HWN72_01600	237.438	178.713	117.068	129.667	0.753687	0.00535833	0.0375574	HWN72_01600	NC_999999999.1	350559	351125	+	567	protein_coding	polysaccharide export protein && PF02563:Polysaccharide biosynthesis/export protein|PF10531:SLBB domain	-	238	182	115	131	24.9122	18.3793	11.0142	12.3313
HWN72_13030	451.931	337.786	551.748	577.066	-0.515696	0.00536505	0.0375663	HWN72_13030	NC_999999999.1	2743452	2743841	-	390	protein_coding	hypothetical protein && -	-	453	344	542	583	68.9368	50.5051	75.47	79.7855
HWN72_04070	650.461	898.472	562.946	540.443	0.489544	0.00542158	0.0378849	HWN72_04070	NC_999999999.1	848499	849854	+	1356	protein_coding	AtzE family amidohydrolase && PF01425:Amidase	Amidase	652	915	553	546	28.5368	38.637	22.1465	21.4908
HWN72_14345	814.074	779.658	947.744	1174.92	-0.41369	0.005417	0.0378849	HWN72_14345	NC_999999999.1	2993534	2994079	-	546	protein_coding	NAD(P)H-dependent oxidoreductase && PF03358:NADPH-dependent FMN reductase	FMN_red	816	794	931	1187	88.6982	83.2664	92.5969	116.032
HWN72_17730	112.733	105.067	38.6834	65.3283	1.06488	0.00544658	0.038021	HWN72_17730	NC_999999999.1	3713666	3714889	-	1224	protein_coding	thiolase family protein && PF00108:Thiolase, N-terminal domain|PF02803:Thiolase, C-terminal domain	Thiolase_N	113	107	38	66	5.47916	5.00546	1.68594	2.87795
HWN72_25360	445.945	504.716	354.259	313.774	0.509328	0.00547501	0.0381807	HWN72_25360	NC_999999999.1	5481279	5483675	+	2397	protein_coding	beta-glucosidase && PF01915:Glycosyl hydrolase family 3 C-terminal domain|PF14310:Fibronectin type III-like domain|PF00933:Glycosyl hydrolase family 3 N terminal domain	Glyco_hydro_3	447	514	348	317	11.0677	12.2783	7.88408	7.05848
HWN72_20345	99.764	105.067	37.6655	59.3893	1.0764	0.00552216	0.0384705	HWN72_20345	NC_999999999.1	4315547	4318795	-	3249	protein_coding	error-prone DNA polymerase && PF07733:Bacterial DNA polymerase III alpha subunit|PF14579:Helix-hairpin-helix motif|PF02811:PHP domain	-	100	107	37	60	1.8267	1.88571	0.618432	0.985648
HWN72_05355	5859.14	6655.57	7643.03	7600.84	-0.284581	0.00563234	0.0390806	HWN72_05355	NC_999999999.1	1100529	1101047	+	519	protein_coding	LuxR family transcriptional regulator && PF00196:Bacterial regulatory proteins, luxR family	GerE	5873	6778	7508	7679	671.599	747.784	785.591	789.692
HWN72_07755	2594.86	2711.13	1961.66	2273.62	0.325073	0.0056216	0.0390806	HWN72_07755	NC_999999999.1	1624548	1625726	+	1179	protein_coding	bifunctional 2-C-methyl-D-erythritol 4-phosphate cytidylyltransferase/2-C-methyl-D-erythritol 2%2C4-cyclodiphosphate synthase && PF02542:YgbB family|PF01128:2-C-methyl-D-erythritol 4-phosphate cytidylyltransferase	-	2601	2761	1927	2297	130.931	134.089	88.758	103.984
HWN72_14830	38.9079	58.9162	11.1978	19.7964	1.65664	0.00563247	0.0390806	HWN72_14830	NC_999999999.1	3089600	3090472	-	873	protein_coding	IS630 family transposase && PF13358:DDE superfamily endonuclease	-	39	60	11	20	2.65135	3.93531	0.684255	1.22275
HWN72_30095	1485.49	1533.79	1209.37	1184.82	0.334708	0.00562162	0.0390806	HWN72_30095	NC_999999999.1	6533621	6534181	+	561	protein_coding	recombinase family protein && PF02796:Helix-turn-helix domain of resolvase|PF00239:Resolvase, N terminal domain	Resolvase	1489	1562	1188	1197	157.525	159.426	114.999	113.881
HWN72_00845	832.032	819.917	1028.17	1109.59	-0.372024	0.0056589	0.0392244	HWN72_00845	NC_999999999.1	200905	201306	+	402	protein_coding	hypothetical protein && -	-	834	835	1010	1121	123.128	118.933	136.438	148.833
HWN72_06410	6009.78	5922.06	6952.84	7409.81	-0.267528	0.00566827	0.0392497	trxB	NC_999999999.1	1339860	1340834	+	975	protein_coding	thioredoxin-disulfide reductase && PF07992:Pyridine nucleotide-disulphide oxidoreductase	Pyr_redox_2	6024	6031	6830	7486	366.689	354.182	380.413	409.794
HWN72_24705	1975.33	1840.15	2273.16	2480.49	-0.317266	0.00570591	0.0394707	HWN72_24705	NC_999999999.1	5318630	5320717	-	2088	protein_coding	TonB-dependent receptor && PF07715:TonB-dependent Receptor Plug Domain|PF00593:TonB dependent receptor	TonB_dep_Rec	1980	1874	2233	2506	56.2797	51.3903	58.0762	64.0576
HWN72_12150	164667	185710	212303	208570	-0.264476	0.00574216	0.0396815	tuf	NC_999999999.1	2546767	2547957	-	1191	protein_coding	elongation factor Tu && PF03143:Elongation factor Tu C-terminal domain|PF00009:Elongation factor Tu GTP binding domain|PF03144:Elongation factor Tu domain 2	GTP_EFTU	165057	189126	208552	210715	8225.07	9092.46	9509.16	9442.87
HWN72_21800	139.67	173.803	98.7446	74.2367	0.858581	0.00575858	0.039755	HWN72_21800	NC_999999999.1	4641186	4642397	-	1212	protein_coding	IS110 family transposase && PF02371:Transposase IS116/IS110/IS902 family|PF01548:Transposase	Transposase_20	140	177	97	75	6.85556	8.36204	4.34619	3.30277
Novel00673	36.9127	27.4942	5.08993	9.89822	2.10054	0.00580349	0.0400249	-	NC_999999999.1	2943424	2943606	-	183	-	PF02965:Vitamin B12 dependent methionine synthase, activation domain	-	37	28	5	10	11.9996	8.7609	1.48374	2.91655
HWN72_05605	414.02	399.648	309.468	247.456	0.547354	0.00581091	0.0400359	HWN72_05605	NC_999999999.1	1155460	1156122	-	663	protein_coding	alpha/beta hydrolase && PF06821:Serine hydrolase	-	415	407	304	250	37.1494	35.1498	24.9	20.1255
HWN72_01765	2795.39	3447.58	2658.98	2139.01	0.379946	0.00584928	0.0402599	HWN72_01765	NC_999999999.1	379930	380754	+	825	protein_coding	arginyltransferase && PF04377:Arginine-tRNA-protein transferase, C terminus|PF04376:Arginine-tRNA-protein transferase, N terminus	-	2802	3511	2612	2161	201.573	243.679	171.933	139.804
Novel00646	1995.28	2034.57	2852.39	2289.46	-0.351443	0.00587143	0.040372	-	NC_999999999.1	2832880	2834088	+	1209	-	PF04280:Tim44-like domain	-	2000	2072	2802	2313	98.1795	98.1308	125.858	102.11
HWN72_17650	132.686	144.345	83.4748	67.3079	0.878207	0.00590974	0.0405947	HWN72_17650	NC_999999999.1	3696778	3698655	-	1878	protein_coding	sugar phosphate isomerase/epimerase and 4-hydroxyphenylpyruvate domain-containing protein && PF14696:Hydroxyphenylpyruvate dioxygenase, HPPD, N-terminal|PF01261:Xylose isomerase-like TIM barrel	-	133	147	82	68	4.20314	4.48191	2.37114	1.93256
HWN72_00235	1027.57	1154.76	857.144	823.532	0.376947	0.00593701	0.0407318	HWN72_00235	NC_999999999.1	55276	56181	-	906	protein_coding	hypothetical protein && -	-	1030	1176	842	832	67.4724	74.3226	50.4689	49.0135
HWN72_14645	103.755	122.742	44.7913	67.3079	1.01381	0.00594154	0.0407318	HWN72_14645	NC_999999999.1	3055019	3055444	+	426	protein_coding	transposase && PF01527:Transposase	Transposase_8	104	125	44	68	14.4891	16.8013	5.60896	8.51961
HWN72_14805	2794.39	2540.27	3137.43	3470.32	-0.308847	0.00595773	0.0408021	HWN72_14805	NC_999999999.1	3081799	3083754	+	1956	protein_coding	right-handed parallel beta-helix repeat-containing protein && PF13229:Right handed beta helix region	-	2801	2587	3082	3506	84.9888	75.7302	85.5664	95.6672
HWN72_05145	4260.92	4768.29	3637.26	3742.52	0.291033	0.0059746	0.0408364	HWN72_05145	NC_999999999.1	1051691	1052707	+	1017	protein_coding	polyprenyl synthetase family protein && PF00348:Polyprenyl synthetase	-	4271	4856	3573	3781	249.245	273.401	190.788	198.429
HWN72_08900	686.376	694.229	917.205	884.901	-0.384329	0.00597346	0.0408364	prsR	NC_999999999.1	1861388	1862755	-	1368	protein_coding	PEP-CTERM-box response regulator transcription factor && PF00158:Sigma-54 interaction domain|PF02954:Bacterial regulatory protein, Fis family|PF00072:Response regulator receiver domain	Sigma54_activat	688	707	901	894	29.8483	29.592	35.7667	34.8796
HWN72_24985	1853.61	2130.8	2303.7	2808.13	-0.359518	0.00599515	0.0409361	HWN72_24985	NC_999999999.1	5387600	5391763	-	4164	protein_coding	autotransporter outer membrane beta-barrel domain-containing protein && -	-	1858	2170	2263	2837	26.4821	29.8394	29.513	36.3638
HWN72_07475	3848.89	3826.61	4404.82	4997.61	-0.292825	0.00604358	0.0412081	HWN72_07475	NC_999999999.1	1567608	1568077	+	470	protein_coding	FAD-dependent oxidoreductase && PF07992:Pyridine nucleotide-disulphide oxidoreductase	Pyr_redox_2	3858	3897	4327	5049	487.171	474.76	499.952	573.36
HWN72_16455	2048.15	1925.58	2357.65	2574.53	-0.311818	0.00604696	0.0412081	HWN72_16455	NC_999999999.1	3433155	3434180	-	1026	protein_coding	uroporphyrinogen decarboxylase && PF01208:Uroporphyrinogen decarboxylase (URO-D)	-	2053	1961	2316	2601	118.757	109.439	122.583	135.305
HWN72_09015	6307.08	6780.28	5338.31	5512.32	0.270395	0.00609159	0.041471	HWN72_09015	NC_999999999.1	1880111	1881382	-	1272	protein_coding	heavy-metal-associated domain-containing protein && -	-	6322	6905	5244	5569	294.975	310.827	223.88	233.674
HWN72_30100	462.905	343.678	256.532	284.079	0.576855	0.00612799	0.0416776	HWN72_30100	NC_999999999.1	6534467	6535069	-	603	protein_coding	recombinase family protein && PF02796:Helix-turn-helix domain of resolvase|PF00239:Resolvase, N terminal domain	Resolvase	464	350	252	287	45.6686	33.2348	22.6946	25.403
HWN72_25670	489.841	492.932	374.619	326.641	0.487168	0.00618512	0.0420246	HWN72_25670	NC_999999999.1	5556630	5557409	+	780	protein_coding	SDR family oxidoreductase && PF00106:short chain dehydrogenase	adh_short	491	502	368	330	37.3598	36.8511	25.6208	22.5808
HWN72_15225	2809.35	3000.8	2409.57	2326.08	0.295063	0.00622674	0.0422656	fliI	NC_999999999.1	3173657	3174991	-	1335	protein_coding	flagellar protein export ATPase FliI && PF00006:ATP synthase alpha/beta family, nucleotide-binding domain	ATP-synt_ab	2816	3056	2367	2350	125.19	131.073	96.2845	93.9522
HWN72_04515	1277.98	1169.49	957.924	954.189	0.356074	0.00624755	0.042365	HWN72_04515	NC_999999999.1	944353	945618	+	1266	protein_coding	amidohydrolase && PF04909:Amidohydrolase	Amidohydro_2	1281	1191	941	964	60.0527	53.8666	40.3641	40.6409
HWN72_07730	3107.65	3080.34	3719.72	3774.19	-0.27626	0.0062926	0.0425865	HWN72_07730	NC_999999999.1	1617162	1618559	-	1398	protein_coding	sigma-54-dependent Fis family transcriptional regulator && PF02954:Bacterial regulatory protein, Fis family|PF00158:Sigma-54 interaction domain|PF00072:Response regulator receiver domain	Sigma54_activat	3115	3137	3654	3813	132.242	128.484	141.939	145.573
HWN72_29790	699.345	689.32	899.899	907.667	-0.380372	0.0062888	0.0425865	HWN72_29790	NC_999999999.1	6466861	6469080	-	2220	protein_coding	TonB-dependent receptor && PF07715:TonB-dependent Receptor Plug Domain|PF00593:TonB dependent receptor	TonB_dep_Rec	701	702	884	917	18.7406	18.1061	21.6241	22.0463
HWN72_11575	45959.3	48548.9	54671.9	57600.7	-0.248496	0.00631944	0.0427261	rplA	NC_999999999.1	2437754	2438452	-	699	protein_coding	50S ribosomal protein L1 && PF00687:Ribosomal protein L1p/L10e family	-	46068	49442	53706	58193	3911.47	4050.05	4172.39	4443.38
HWN72_19935	192.544	209.153	288.09	316.743	-0.590475	0.00634278	0.0427998	HWN72_19935	NC_999999999.1	4243526	4243779	+	254	protein_coding	hypothetical protein && -	-	193	213	283	320	45.0963	48.0162	60.5051	67.2414
HWN72_27430	352.167	403.576	259.586	260.323	0.539742	0.0063391	0.0427998	HWN72_27430	NC_999999999.1	5961494	5963107	-	1614	protein_coding	GMC family oxidoreductase N-terminal domain-containing protein && PF00732:GMC oxidoreductase|PF05199:GMC oxidoreductase	-	353	411	255	263	12.9804	14.5808	8.57978	8.69706
HWN72_02790	4167.14	4298.92	4995.25	5208.44	-0.269338	0.00640388	0.0431697	folD	NC_999999999.1	580589	581479	+	891	protein_coding	bifunctional methylenetetrahydrofolate dehydrogenase/methenyltetrahydrofolate cyclohydrolase FolD && PF00763:Tetrahydrofolate dehydrogenase/cyclohydrolase, catalytic domain|PF02882:Tetrahydrofolate dehydrogenase/cyclohydrolase, NAD(P)-binding domain	-	4177	4378	4907	5262	278.23	281.345	299.074	315.205
HWN72_10485	398.058	370.19	213.777	297.936	0.585617	0.00642218	0.0432506	HWN72_10485	NC_999999999.1	2203058	2204140	+	1083	protein_coding	choice-of-anchor A family protein && -	-	399	377	210	301	21.8656	19.9322	10.5301	14.834
HWN72_00825	17770	12053.3	24142.5	28481.1	-0.819279	0.00646601	0.0434312	HWN72_00825	NC_999999999.1	196800	197594	+	795	protein_coding	cold-shock protein && PF00313:'Cold-shock' DNA-binding domain	CSD	17812	12275	23716	28774	1329.73	884.089	1620	1931.76
HWN72_03510	497.822	509.625	394.978	318.723	0.497699	0.00646112	0.0434312	HWN72_03510	NC_999999999.1	697804	698553	+	750	protein_coding	glucose 1-dehydrogenase && PF00106:short chain dehydrogenase	adh_short	499	519	388	322	39.4872	39.623	28.0938	22.9147
HWN72_14470	181.57	147.291	98.7446	90.0738	0.800521	0.00646794	0.0434312	HWN72_14470	NC_999999999.1	3019967	3020920	-	954	protein_coding	FkbM family methyltransferase && PF05050:Methyltransferase FkbM domain	-	182	150	97	91	11.3224	9.00294	5.52157	5.09112
HWN72_04900	270.36	250.394	183.237	150.453	0.642457	0.00650836	0.04366	HWN72_04900	NC_999999999.1	1010286	1011527	-	1242	protein_coding	CoA transferase && PF02515:CoA-transferase family III	CoA_transf_3	271	255	180	152	12.9499	11.756	7.87029	6.53194
HWN72_26085	86.7947	94.266	50.8993	32.6641	1.11681	0.00653887	0.0438219	HWN72_26085	NC_999999999.1	5648831	5651143	+	2313	protein_coding	TonB-dependent receptor && PF00593:TonB dependent receptor|PF07715:TonB-dependent Receptor Plug Domain	TonB_dep_Rec	87	96	50	33	2.23234	2.3765	1.17391	0.76148
HWN72_12560	15640	14798.8	17587.7	18736.3	-0.255029	0.00658904	0.0440396	HWN72_12560	NC_999999999.1	2627522	2628268	-	747	protein_coding	Bax inhibitor-1/YccA family protein && PF01027:Inhibitor of apoptosis-promoting Bax1	-	15677	15071	17277	18929	1245.55	1155.22	1255.99	1352.47
Novel00197	168.601	167.911	90.6007	105.911	0.775651	0.00659056	0.0440396	-	NC_999999999.1	931768	931844	+	77	-	-	-	169	171	89	107	130.261	127.159	62.7681	74.1674
Novel00473	1259.02	1513.16	1065.83	1080.89	0.368964	0.00658481	0.0440396	-	NC_999999999.1	2204413	2205800	+	1388	-	PF00270:DEAD/DEAH box helicase|PF00271:Helicase conserved C-terminal domain	DEAD	1262	1541	1047	1092	53.9619	63.5704	40.9635	41.9907
HWN72_16490	5798.28	5493.94	6697.32	6847.59	-0.262442	0.00659732	0.0440419	HWN72_16490	NC_999999999.1	3438852	3439313	+	462	protein_coding	PTS sugar transporter subunit IIA && PF00359:Phosphoenolpyruvate-dependent sugar phosphotransferase system, EIIA 2	PTS_EIIA_2	5812	5595	6579	6918	746.622	693.426	773.317	799.206
HWN72_30630	119.717	131.58	78.3849	52.4606	0.942604	0.00663266	0.0442349	HWN72_30630	NC_999999999.1	6630056	6630380	-	325	protein_coding	aldo/keto reductase && PF00248:Aldo/keto reductase family	Aldo_ket_red	120	134	77	53	21.9137	23.6082	12.8661	8.70388
HWN72_14130	1480.5	1418.9	1684.77	1998.45	-0.345356	0.0067443	0.0448923	HWN72_14130	NC_999999999.1	2948254	2948493	+	240	protein_coding	DUF2171 domain-containing protein && -	-	1484	1445	1655	2019	366.978	344.745	374.478	448.999
HWN72_29440	3445.85	3250.21	3988.47	4127.56	-0.277498	0.0067431	0.0448923	HWN72_29440	NC_999999999.1	6391306	6394701	+	3396	protein_coding	PAS domain-containing protein && PF01739:CheR methyltransferase, SAM binding domain|PF13596:PAS domain|PF07536:HWE histidine kinase|PF03705:CheR methyltransferase, all-alpha domain	CheR	3454	3310	3918	4170	60.3632	55.8087	62.6522	65.5373
HWN72_30260	2508.07	2447.97	2081.78	1947.97	0.298543	0.0068285	0.0454089	HWN72_30260	NC_999999999.1	6566915	6567559	-	645	protein_coding	recombinase family protein && PF00239:Resolvase, N terminal domain	Resolvase	2514	2493	2045	1968	231.325	221.312	172.176	162.849
HWN72_16425	2300.56	2166.15	2704.79	2764.57	-0.292201	0.006871	0.0456473	HWN72_16425	NC_999999999.1	3428303	3429001	+	699	protein_coding	dienelactone hydrolase family protein && PF01738:Dienelactone hydrolase family	-	2306	2206	2657	2793	195.794	180.705	206.421	213.262
HWN72_12140	5556.85	6234.32	4581.95	5055.02	0.291038	0.00694282	0.04608	rpsJ	NC_999999999.1	2545551	2545862	-	312	protein_coding	30S ribosomal protein S10 && PF00338:Ribosomal protein S10p/S20e	Ribosomal_S10	5570	6349	4501	5107	1059.54	1165.18	783.419	873.638
HWN72_15095	2790.4	2500.99	3070.24	3511.89	-0.315007	0.00704589	0.0467189	HWN72_15095	NC_999999999.1	3152711	3153739	-	1029	protein_coding	flagellar motor switch protein FliG && PF14842:FliG N-terminal domain|PF01706:FliG C-terminal domain|PF14841:FliG middle domain	-	2797	2547	3016	3548	161.322	141.728	159.168	184.03
HWN72_13025	2910.12	2950.72	3504.92	3585.14	-0.274699	0.00714524	0.0472865	HWN72_13025	NC_999999999.1	2742012	2743331	+	1320	protein_coding	dicarboxylate/amino acid:cation symporter && PF00375:Sodium:dicarboxylate symporter family	SDF	2917	3005	3443	3622	131.153	130.35	141.645	146.452
HWN72_15875	1480.5	1591.72	1848.66	1980.63	-0.317814	0.00714055	0.0472865	thiD	NC_999999999.1	3316439	3317188	-	750	protein_coding	bifunctional hydroxymethylpyrimidine kinase/phosphomethylpyrimidine kinase && PF08543:Phosphomethylpyrimidine kinase	-	1484	1621	1816	2001	117.433	123.755	131.49	142.399
HWN72_05960	144.658	134.525	92.6367	55.43	0.916078	0.00718433	0.0474824	HWN72_05960	NC_999999999.1	1239173	1241476	-	2304	protein_coding	TonB-dependent receptor && PF07715:TonB-dependent Receptor Plug Domain|PF00593:TonB dependent receptor	TonB_dep_Rec	145	137	91	56	3.73511	3.40471	2.14486	1.29726
HWN72_21395	78.8135	101.14	42.7554	42.5624	1.07694	0.00718865	0.0474824	HWN72_21395	NC_999999999.1	4553357	4555759	+	2403	protein_coding	TonB-dependent receptor && PF00593:TonB dependent receptor|PF07715:TonB-dependent Receptor Plug Domain	TonB_dep_Rec	79	103	42	43	1.95115	2.45429	0.949151	0.955069
HWN72_21865	755.213	815.008	601.629	590.924	0.396996	0.00719914	0.047506	HWN72_21865	NC_999999999.1	4650583	4651170	-	588	protein_coding	hypothetical protein && -	-	757	830	591	597	76.4075	80.8244	54.582	54.1898
HWN72_13070	23338.8	19706.5	16812	18382	0.290508	0.00728144	0.0480031	rpsT	NC_999999999.1	2750570	2750830	-	261	protein_coding	30S ribosomal protein S20 && -	-	23394	20069	16515	18571	5319.63	4402.78	3436.19	3797.65
HWN72_11140	632.504	747.254	912.115	903.708	-0.39607	0.00733898	0.0483361	HWN72_11140	NC_999999999.1	2346414	2347427	+	1014	protein_coding	type II secretion system F family protein && PF00482:Type II secretion system (T2SS), protein F	-	634	761	896	913	37.1081	42.9723	47.9855	48.0566
HWN72_19865	158.625	168.893	105.87	84.1349	0.786151	0.00735494	0.0483948	HWN72_19865	NC_999999999.1	4225175	4225582	+	408	protein_coding	MarR family transcriptional regulator && PF12802:MarR family	-	159	172	104	85	23.1289	24.1385	13.8424	11.1193
HWN72_02635	4097.31	4105.48	3382.76	3432.7	0.267293	0.00742387	0.0488007	HWN72_02635	NC_999999999.1	553389	553922	+	534	protein_coding	J domain-containing protein && PF00226:DnaJ domain	DnaJ	4107	4181	3323	3468	456.458	448.312	337.932	346.624
HWN72_29175	895.88	791.441	599.593	674.069	0.40551	0.00743082	0.0488007	HWN72_29175	NC_999999999.1	6334320	6335819	+	1500	protein_coding	cadherin repeat domain-containing protein && -	-	898	806	589	681	35.5306	30.767	21.3238	24.2313
HWN72_06820	1547.34	1273.57	1743.81	1854.93	-0.351464	0.00746268	0.0489632	HWN72_06820	NC_999999999.1	1432392	1433792	+	1401	protein_coding	M20/M25/M40 family metallo-hydrolase && PF07687:Peptidase dimerisation domain|PF01546:Peptidase family M20/M25/M40	Peptidase_M20	1551	1297	1713	1874	65.7039	53.0083	66.3986	71.3923
HWN72_00675	1002.63	1062.46	1339.67	1273.9	-0.33973	0.00750267	0.0491786	HWN72_00675	NC_999999999.1	167504	168361	-	858	protein_coding	pantoate--beta-alanine ligase && PF02569:Pantoate-beta-alanine ligase	-	1005	1082	1316	1287	69.5178	72.2074	83.2929	80.0592
HWN72_21815	310.266	244.502	358.331	464.227	-0.568748	0.00751344	0.0492023	HWN72_21815	NC_999999999.1	4643446	4643733	-	288	protein_coding	hypothetical protein && -	-	311	249	352	469	64.0893	49.5049	66.3727	86.9162
HWN72_15130	469.888	489.987	373.601	309.814	0.49045	0.00752168	0.0492094	HWN72_15130	NC_999999999.1	3159935	3161077	-	1143	protein_coding	alpha/beta fold hydrolase && PF03583:Secretory lipase	-	471	499	367	313	24.4564	24.9975	17.4365	14.6157
HWN72_08875	222.474	221.918	137.428	144.514	0.656311	0.00761272	0.0497576	HWN72_08875	NC_999999999.1	1855588	1855663	+	76	protein_coding	tRNA-Glu && -	-	223	226	135	146	174.144	170.269	96.4628	102.532
HWN72_22685	54.8702	53.0246	23.4137	16.827	1.42395	0.00762429	0.0497649	HWN72_22685	NC_999999999.1	4850145	4850708	-	564	protein_coding	polysaccharide export protein && PF10531:SLBB domain|PF02563:Polysaccharide biosynthesis/export protein	-	55	54	23	17	5.78763	5.48222	2.21456	1.60876
HWN72_29585	145.655	130.598	69.223	84.1349	0.848491	0.0076283	0.0497649	HWN72_29585	NC_999999999.1	6416265	6419222	-	2958	protein_coding	relaxase domain-containing protein && PF13604:AAA domain|PF08751:TrwC relaxase	-	146	133	68	85	2.92935	2.57451	1.24839	1.5337
HWN72_18220	503.808	556.758	420.428	336.54	0.486963	0.00765486	0.0498908	HWN72_18220	NC_999999999.1	3839640	3841007	-	1368	protein_coding	amidohydrolase family protein && PF01979:Amidohydrolase family	Amidohydro_1	505	567	413	340	21.909	23.7322	16.3947	13.2652
