# Supplementary material for: LuxR402 of Novosphingobium sp. HR1a regulates the correct configuration of cell envelopes
Source: Front Microbiol. 2023 Jul 27;14:1205860. doi: 10.3389/fmicb.2023.1205860 (PMC10413115; doi:10.3389/fmicb.2023.1205860)
Supplement: Supplementary file 2 [file Data_Sheet_2.XLSX]

## Sheet: Hoja1
Strain	Antibiotic resistence	Main use	Reference
Novosphingobium sp. HR1a	Rif 10	PAH degrader	(Segura et al, 2017)
Novosphingobium sp. HR1a (Pr402)	Rif 10, Gm 50	Strain used in fluorescence experiments to mesure the activity of Pr402	This study
mut 402	Rif 10, Km 50	Mutant strain by insertion of pMBL402Km	This study
mut 402 (Pr402)	Rif 10, Gm 50, Km 50	Strain used in fluorescence experiments to mesure the activity of Pr402	This study
Novosphingobium sp. HR1a (402)	Rif 10, Gm50	Control strain for complementation assay	This study
mut 402 (402)	Rif 10, Gm 50, Km 50	Complemented strain	This study
Plasmids		Main characteristic	Reference
pMBLTM-T		Cloning vector for PCR products
pMBL402		Contains 497 bp of intergenic region of orf402	This study
pMBL402Km		pMBL402 carrying a Ω-Km cassette from plasmid pHP45ΩKm	This study
pSEVA637		Cloning vector for expression experiments (fluorescence)
Pr402		pSEVA637 derivative containing the promotor of orf402fused to gfp	This study
pBBR1MCS-5 (p0)		Expression vector	Kovach et al., 1995
402		PBBR1MCS-5 containing 1084 bp of the promoter and 402 gene	This study
Primers	5`-3´-Sequence	Amplicon
402-F	GTGTGGGAGCATCACTACGA	Intragenic region of orf402, 497 bp
402-R	ACCGACTGCATCCACAGTTC
Pr402-EcoR1	GAATTCGCGCGCGCTCCATTCGA	Promotor region of orf402, 295 bp
Pr402-PstI	CTGCAGCTGGACGTGTTGGTTGT
402-End-BamH1	GGATCTCGCAATGACGGAACGG	With Pr402-EcoR1, the promotor region and 402 gene, 1084
